# Supplementary material for: Discovery of All Three Types in Cartilaginous Fishes Enables Phylogenetic Resolution of the Origins and Evolution of Interferons
Source: Front Immunol. 2019 Jul 12;10:1558. doi: 10.3389/fimmu.2019.01558 (PMC6640115; doi:10.3389/fimmu.2019.01558)
Supplement: Supplementary file 4 [file Table_2.xlsx]

## Sheet: IFN-I
Species	Identifier	Name in trees (not all are included in phylogenetic analyses; *signifies presence in core prank alignment for IFN1 analyses)
Anolis carolinensis	XP_008101701.1	IFN1_anolis*
Anolis carolinensis	XP_008101700.1	IFN2_anolis
Anolis carolinensis	XP_016846269.1	IFN3_anolis
Anolis carolinensis	XP_016846565.1	IFN4_anolis
Anolis carolinensis	NC_014777.1(61664130 - 61664837)	IFN5_anolis*
Anolis carolinensis	NC_014777.1 (61647787 - 61648353)	IFN6_anolis
Anolis carolinensis	NC_014777.1 (61653002 - 61653628)	IFN7_anolis
Anolis carolinensis	XP_008101702.1	IFN8_anolis
Anolis carolinensis	XP_008101706.1	IFN9_anolis*
Anolis carolinensis	FGENESH+ 2.6 Prediction of potential genes in Alligator_missipiensis genomic DNA Time : Thu Oct 22 07:10:22 2015 Seq name: gi|313847007|ref|NW_003338919.1| Anolis carolinensis unplaced genomic scaffold Length of sequence: 1083234 Homology: 19AAA Length of homolog: 79 Number of predicted genes 1: in +chain 1, in -chain 0. Number of predicted exons 1: in +chain 1, in -chain 0. Positions of predicte…	IFN10_anolis
Anolis carolinensis	FGENESH+ 2.6 Prediction of potential genes in Alligator_missipiensis genomic DNA Time : Thu Oct 22 07:13:53 2015 Seq name: gi|313846567|ref|NW_003339359.1| Anolis carolinensis unplaced genomic scaffold Length of sequence: 209341 Homology: 2a Length of homolog: 43 Number of predicted genes 1: in +chain 1, in -chain 0. Number of predicted exons 3: in +chain 3, in -chain 0. Positions of predicted ge…	IFN11_anolis
Anolis carolinensis	FGENESH+ 2.6 Prediction of potential genes in Alligator_missipiensis genomic DNA Time : Thu Oct 22 07:21:44 2015 Seq name: gi|313847007|ref|NW_003338919.1| Anolis carolinensis unplaced genomic scaffold Length of sequence: 1083234 Homology: 15a Length of homolog: 84 Number of predicted genes 1: in +chain 1, in -chain 0. Number of predicted exons 1: in +chain 1, in -chain 0. Positions of predicted …	IFN12_anolis
Chelonia mydas	FGENESH+ 2.6 Prediction of potential genes in Alligator_missipiensis genomic DNA Time : Mon Oct 19 13:42:17 2015 Seq name: gi|588810319|ref|NW_006635625.1| Chelonia mydas unplaced genomic scaffold, Che Length of sequence: 4291793 Homology: 1a8 Length of homolog: 56 Number of predicted genes 1: in +chain 1, in -chain 0. Number of predicted exons 2: in +chain 2, in -chain 0. Positions of predicted …	Chmy_17
Chelonia mydas	FGENESH+ 2.6 Prediction of potential genes in Alligator_missipiensis genomic DNA Time : Mon Oct 19 13:46:11 2015 Seq name: gi|588810319|ref|NW_006635625.1| Chelonia mydas unplaced genomic scaffold, Che Length of sequence: 4291792 Homology: 1e3 Length of homolog: 40 Number of predicted genes 1: in +chain 1, in -chain 0. Number of predicted exons 2: in +chain 2, in -chain 0. Positions of predicted …	Chmy_16
Chelonia mydas	FGENESH+ 2.6 Prediction of potential genes in Alligator_missipiensis genomic DNA Time : Mon Oct 19 13:50:18 2015 Seq name: gi|588907574|ref|NW_006620521.1| Chelonia mydas unplaced genomic scaffold, Che Length of sequence: 3122240 Homology: 1i Length of homolog: 96 Number of predicted genes 1: in +chain 0, in -chain 1. Number of predicted exons 2: in +chain 0, in -chain 2. Positions of predicted g…	Chmy_15
Chelonia mydas	FGENESH+ 2.6 Prediction of potential genes in Alligator_missipiensis genomic DNA Time : Mon Oct 19 13:54:38 2015 Seq name: gi|588716027|ref|NW_006651178.1| Chelonia mydas unplaced genomic scaffold, Che Length of sequence: 12979540 Homology: 2d2 Length of homolog: 83 Number of predicted genes 1: in +chain 0, in -chain 1. Number of predicted exons 2: in +chain 0, in -chain 2. Positions of predicted…	Chmy_14
Chelonia mydas	FGENESH+ 2.6 Prediction of potential genes in Alligator_missipiensis genomic DNA Time : Mon Oct 19 13:58:22 2015 Seq name: gi|588810319|ref|NW_006635625.1| Chelonia mydas unplaced genomic scaffold, Che Length of sequence: 4291793 Homology: 3C6 Length of homolog: 89 Number of predicted genes 1: in +chain 1, in -chain 0. Number of predicted exons 1: in +chain 1, in -chain 0. Positions of predicted …	Chmy_13
Chelonia mydas	FGENESH+ 2.6 Prediction of potential genes in Alligator_missipiensis genomic DNA Time : Mon Oct 19 14:04:38 2015 Seq name: gi|588716027|ref|NW_006651178.1| Chelonia mydas unplaced genomic scaffold, Che Length of sequence: 12979540 Homology: 4c Length of homolog: 122 Number of predicted genes 1: in +chain 0, in -chain 1. Number of predicted exons 2: in +chain 0, in -chain 2. Positions of predicted…	Chmy_12
Chelonia mydas	FGENESH+ 2.6 Prediction of potential genes in Alligator_missipiensis genomic DNA Time : Mon Oct 19 14:04:53 2015 Seq name: gi|588888002|ref|NW_006621632.1| Chelonia mydas unplaced genomic scaffold, Che Length of sequence: 7460723 Homology: 6h Length of homolog: 81 Number of predicted genes 1: in +chain 0, in -chain 1. Number of predicted exons 1: in +chain 0, in -chain 1. Positions of predicted g…	Chmy_11
Chelonia mydas	FGENESH+ 2.6 Prediction of potential genes in Alligator_missipiensis genomic DNA Time : Wed Nov 18 13:16:03 2015 Seq name: gi|588810319|ref|NW_006635625.1| Chelonia mydas unplaced genomic scaffold, Che Length of sequence: 4291793 Homology: Chmy_8 Length of homolog: 89 Number of predicted genes 1: in +chain 1, in -chain 0. Number of predicted exons 2: in +chain 2, in -chain 0. Positions of predict…	Chmy_10
Chelonia mydas	FGENESH+ 2.6 Prediction of potential genes in Alligator_missipiensis genomic DNA Time : Wed Nov 18 13:55:03 2015 Seq name: gi|588827386|ref|NW_006633171.1| Chelonia mydas unplaced genomic scaffold, Che Length of sequence: 4285 Homology: Chmy_1F Length of homolog: 99 Number of predicted genes 1: in +chain 1, in -chain 0. Number of predicted exons 1: in +chain 1, in -chain 0. Positions of predicted…	Chmy_9
Chelonia mydas	XP_007066565.1	Chmy_8
Chelonia mydas	XP_007065507.1	Chmy_7
Chelonia mydas	XP_007065503.1	Chmy_6
Chelonia mydas	XP_007063373.1	Chmy_5
Chelonia mydas	XP_007061755.1	Chmy_4
Chelonia mydas	XP_007061753.1	Chmy_3
Chelonia mydas	EMP34037.1	Chmy_2
Chelonia mydas	EMP34036.1	Chmy_1
Chrysemys picta bellii	XP_005297845.1	chpi_1
Chrysemys picta bellii	XP_005297844.1	Chpi_2
Chrysemys picta bellii	XP_005297843.1	Chpi_3
Chrysemys picta bellii	XP_005296265.1	Chpi_4
Chrysemys picta bellii	XP_005294852.1	Chpi_5
Chrysemys picta bellii	FGENESH+ 2.6 Prediction of potential genes in Alligator_missipiensis genomic DNA Time : Tue Oct 20 09:10:55 2015 Seq name: gi|636526537|ref|NW_007281355.1| Chrysemys picta bellii isolate RCT428 unplace Length of sequence: 8391780 Homology: 1a Length of homolog: 110 Number of predicted genes 1: in +chain 1, in -chain 0. Number of predicted exons 2: in +chain 2, in -chain 0. Positions of predicted …	Chpi_6
Chrysemys picta bellii	FGENESH+ 2.6 Prediction of potential genes in Alligator_missipiensis genomic DNA Time : Tue Oct 20 09:13:18 2015 Seq name: gi|636526537|ref|NW_007281355.1| Chrysemys picta bellii isolate RCT428 unplace Length of sequence: 8391780 Homology: 1a6 Length of homolog: 47 Number of predicted genes 1: in +chain 1, in -chain 0. Number of predicted exons 1: in +chain 1, in -chain 0. Positions of predicted …	Chpi_7
Chrysemys picta bellii	FGENESH+ 2.6 Prediction of potential genes in Alligator_missipiensis genomic DNA Time : Tue Oct 20 09:44:17 2015 Seq name: gi|636526543|ref|NW_007281349.1| Chrysemys picta bellii isolate RCT428 unplace Length of sequence: 9398746 Homology: 1b Length of homolog: 180 Number of predicted genes 1: in +chain 0, in -chain 1. Number of predicted exons 1: in +chain 0, in -chain 1. Positions of predicted …	Chpi_8
Chrysemys picta bellii	FGENESH+ 2.6 Prediction of potential genes in Alligator_missipiensis genomic DNA Time : Tue Oct 20 09:46:10 2015 Seq name: gi|636526543|ref|NW_007281349.1| Chrysemys picta bellii isolate RCT428 unplace Length of sequence: 9398746 Homology: 1b14 Length of homolog: 69 Number of predicted genes 1: in +chain 0, in -chain 1. Number of predicted exons 1: in +chain 0, in -chain 1. Positions of predicted…	Chpi_9
Chrysemys picta bellii	FGENESH+ 2.6 Prediction of potential genes in Alligator_missipiensis genomic DNA Time : Tue Oct 20 09:51:27 2015 Seq name: gi|635662420|ref|NW_007359856.1| Chrysemys picta bellii isolate RCT428 unplace Length of sequence: 15271215 Homology: 1e Length of homolog: 105 Number of predicted genes 1: in +chain 0, in -chain 1. Number of predicted exons 1: in +chain 0, in -chain 1. Positions of predicted…	Chpi_10
Chrysemys picta bellii	FGENESH+ 2.6 Prediction of potential genes in Alligator_missipiensis genomic DNA Time : Tue Oct 20 10:08:06 2015 Seq name: gi|635662420|ref|NW_007359856.1| Chrysemys picta bellii isolate RCT428 unplace Length of sequence: 15271215 Homology: 1e4 Length of homolog: 22 Number of predicted genes 1: in +chain 0, in -chain 1. Number of predicted exons 2: in +chain 0, in -chain 2. Positions of predicted…	Chpi_11
Chrysemys picta bellii	FGENESH+ 2.6 Prediction of potential genes in Alligator_missipiensis genomic DNA Time : Tue Oct 20 10:19:54 2015 Seq name: gi|636526543|ref|NW_007281349.1| Chrysemys picta bellii isolate RCT428 unplace Length of sequence: 9398746 Homology: 2a12 Length of homolog: 64 Number of predicted genes 1: in +chain 0, in -chain 1. Number of predicted exons 1: in +chain 0, in -chain 1. Positions of predicted…	Chpi_12
Chrysemys picta bellii	FGENESH+ 2.6 Prediction of potential genes in Alligator_missipiensis genomic DNA Time : Tue Oct 20 10:27:33 2015 Seq name: gi|636526537|ref|NW_007281355.1| Chrysemys picta bellii isolate RCT428 unplace Length of sequence: 8391780 Homology: 2b2 Length of homolog: 96 Number of predicted genes 1: in +chain 0, in -chain 1. Number of predicted exons 1: in +chain 0, in -chain 1. Positions of predicted …	Chpi_13
Chrysemys picta bellii	FGENESH+ 2.6 Prediction of potential genes in Alligator_missipiensis genomic DNA Time : Tue Oct 20 11:47:01 2015 Seq name: gi|636526537|ref|NW_007281355.1| Chrysemys picta bellii isolate RCT428 unplace Length of sequence: 8391780 Homology: 2b4 Length of homolog: 61 Number of predicted genes 1: in +chain 0, in -chain 1. Number of predicted exons 2: in +chain 0, in -chain 2. Positions of predicted …	Chpi_14
Chrysemys picta bellii	FGENESH+ 2.6 Prediction of potential genes in Alligator_missipiensis genomic DNA Time : Tue Oct 20 11:51:46 2015 Seq name: gi|636526101|ref|NW_007281771.1| Chrysemys picta bellii isolate RCT428 unplace Length of sequence: 400602 Homology: 2d Length of homolog: 102 Number of predicted genes 1: in +chain 1, in -chain 0. Number of predicted exons 2: in +chain 2, in -chain 0. Positions of predicted g…	Chpi_15
Chrysemys picta bellii	FGENESH+ 2.6 Prediction of potential genes in Alligator_missipiensis genomic DNA Time : Wed Nov 18 12:04:15 2015 Seq name: gi|636521268|ref|NW_007286604.1| Chrysemys picta bellii isolate RCT428 unplace Length of sequence: 3838 Homology: 2f Length of homolog: 63 Number of predicted genes 1: in +chain 1, in -chain 0. Number of predicted exons 1: in +chain 1, in -chain 0. Positions of predicted gene…	Chpi_16
Chrysemys picta bellii	FGENESH+ 2.6 Prediction of potential genes in Alligator_missipiensis genomic DNA Time : Tue Oct 20 11:56:52 2015 Seq name: gi|636526543|ref|NW_007281349.1| Chrysemys picta bellii isolate RCT428 unplace Length of sequence: 9398746 Homology: 3a Length of homolog: 189 Number of predicted genes 1: in +chain 0, in -chain 1. Number of predicted exons 1: in +chain 0, in -chain 1. Positions of predicted …	Chpi_17
Chrysemys picta bellii	FGENESH+ 2.6 Prediction of potential genes in Alligator_missipiensis genomic DNA Time : Tue Oct 20 11:58:42 2015 Seq name: gi|636526543|ref|NW_007281349.1| Chrysemys picta bellii isolate RCT428 unplace Length of sequence: 9398746 Homology: 3a5 Length of homolog: 190 Number of predicted genes 1: in +chain 0, in -chain 1. Number of predicted exons 1: in +chain 0, in -chain 1. Positions of predicted…	Chpi_18
Chrysemys picta bellii	FGENESH+ 2.6 Prediction of potential genes in Alligator_missipiensis genomic DNA Time : Tue Oct 20 12:00:20 2015 Seq name: gi|636526543|ref|NW_007281349.1| Chrysemys picta bellii isolate RCT428 unplace Length of sequence: 9398746 Homology: 3a10 Length of homolog: 67 Number of predicted genes 1: in +chain 0, in -chain 1. Number of predicted exons 1: in +chain 0, in -chain 1. Positions of predicted…	Chpi_19
Chrysemys picta bellii	FGENESH+ 2.6 Prediction of potential genes in Alligator_missipiensis genomic DNA Time : Tue Oct 20 12:02:34 2015 Seq name: gi|636526543|ref|NW_007281349.1| Chrysemys picta bellii isolate RCT428 unplace Length of sequence: 9398746 Homology: 4a3 Length of homolog: 191 Number of predicted genes 1: in +chain 0, in -chain 1. Number of predicted exons 1: in +chain 0, in -chain 1. Positions of predicted…	Chpi_20
Chrysemys picta bellii	FGENESH+ 2.6 Prediction of potential genes in Alligator_missipiensis genomic DNA Time : Tue Oct 20 12:03:24 2015 Seq name: gi|636526543|ref|NW_007281349.1| Chrysemys picta bellii isolate RCT428 unplace Length of sequence: 9398746 Homology: 4a5 Length of homolog: 191 Number of predicted genes 1: in +chain 0, in -chain 1. Number of predicted exons 1: in +chain 0, in -chain 1. Positions of predicted…	Chpi_21
Chrysemys picta bellii	FGENESH+ 2.6 Prediction of potential genes in Alligator_missipiensis genomic DNA Time : Tue Oct 20 12:05:37 2015 Seq name: gi|636526543|ref|NW_007281349.1| Chrysemys picta bellii isolate RCT428 unplace Length of sequence: 9398746 Homology: 4a6 Length of homolog: 190 Number of predicted genes 1: in +chain 0, in -chain 1. Number of predicted exons 1: in +chain 0, in -chain 1. Positions of predicted…	Chpi_22
Chrysemys picta bellii	FGENESH+ 2.6 Prediction of potential genes in Alligator_missipiensis genomic DNA Time : Tue Oct 20 12:07:23 2015 Seq name: gi|636526537|ref|NW_007281355.1| Chrysemys picta bellii isolate RCT428 unplace Length of sequence: 8391780 Homology: 4b Length of homolog: 190 Number of predicted genes 1: in +chain 0, in -chain 1. Number of predicted exons 2: in +chain 0, in -chain 2. Positions of predicted …	Chpi_24
Chrysemys picta bellii	FGENESH+ 2.6 Prediction of potential genes in Alligator_missipiensis genomic DNA Time : Tue Oct 20 12:08:54 2015 Seq name: gi|636526537|ref|NW_007281355.1| Chrysemys picta bellii isolate RCT428 unplace Length of sequence: 8391780 Homology: 4b4 Length of homolog: 46 Number of predicted genes 1: in +chain 0, in -chain 1. Number of predicted exons 2: in +chain 0, in -chain 2. Positions of predicted …	Chpi_25
Chrysemys picta bellii	FGENESH+ 2.6 Prediction of potential genes in Alligator_missipiensis genomic DNA Time : Tue Oct 20 12:12:40 2015 Seq name: gi|636526531|ref|NW_007281361.1| Chrysemys picta bellii isolate RCT428 unplace Length of sequence: 7166543 Homology: 4f4 Length of homolog: 46 Number of predicted genes 1: in +chain 0, in -chain 1. Number of predicted exons 1: in +chain 0, in -chain 1. Positions of predicted …	Chpi_26
Chrysemys picta bellii	FGENESH+ 2.6 Prediction of potential genes in Alligator_missipiensis genomic DNA Time : Wed Nov 18 12:10:09 2015 Seq name: gi|635662420|ref|NW_007359856.1| Chrysemys picta bellii isolate RCT428 unplace Length of sequence: 15271215 Homology: 4g4 Length of homolog: 30 Number of predicted genes 1: in +chain 0, in -chain 1. Number of predicted exons 2: in +chain 0, in -chain 2. Positions of predicted…	Chpi_27
Chrysemys picta bellii	FGENESH+ 2.6 Prediction of potential genes in Alligator_missipiensis genomic DNA Time : Wed Nov 18 12:08:09 2015 Seq name: gi|636524242|ref|NW_007283630.1| Chrysemys picta bellii isolate RCT428 unplace Length of sequence: 15429 Homology: 4h Length of homolog: 32 Number of predicted genes 1: in +chain 1, in -chain 0. Number of predicted exons 1: in +chain 1, in -chain 0. Positions of predicted gen…	Chpi_28
Pelodiscus sinensis	XP_006130059.1	Pesi_1
Pelodiscus sinensis	XP_006130056.1	Pesi_2
Pelodiscus sinensis	XP_006130055.1	Pesi_3
Pelodiscus sinensis	XP_006123052.1	Pesi_4
Pelodiscus sinensis	FGENESH+ 2.6 Prediction of potential genes in Alligator_missipiensis genomic DNA Time : Thu Oct 22 08:25:28 2015 Seq name: gi|557454959|ref|NW_005857012.1| Pelodiscus sinensis isolate Daiwa-1 unplaced Length of sequence: 2583251 Homology: 1b6 Length of homolog: 68 Number of predicted genes 1: in +chain 1, in -chain 0. Number of predicted exons 1: in +chain 1, in -chain 0. Positions of predicted g…	Pesi_5
Ophiophagus hannah	FGENESH+ 2.6 Prediction of potential genes in Alligator_missipiensis genomic DNA Time : Wed Oct 21 07:43:00 2015 Seq name: gi|565315855|gb|AZIM01001228.1| Ophiophagus hannah scaffold1229.1, whole genom Length of sequence: 305208 Homology: 6a Length of homolog: 186 Number of predicted genes 1: in +chain 0, in -chain 1. Number of predicted exons 1: in +chain 0, in -chain 1. Positions of predicted g…	Opha_1
Ophiophagus hannah	FGENESH+ 2.6 Prediction of potential genes in Alligator_missipiensis genomic DNA Time : Wed Oct 21 07:44:58 2015 Seq name: gi|565315855|gb|AZIM01001228.1| Ophiophagus hannah scaffold1229.1, whole genom Length of sequence: 305208 Homology: 7b Length of homolog: 200 Number of predicted genes 1: in +chain 0, in -chain 1. Number of predicted exons 1: in +chain 0, in -chain 1. Positions of predicted g…	Opha_2
Ophiophagus hannah	FGENESH+ 2.6 Prediction of potential genes in Alligator_missipiensis genomic DNA Time : Wed Oct 21 07:46:34 2015 Seq name: gi|565311795|gb|AZIM01002197.1| Ophiophagus hannah scaffold2198.1, whole genom Length of sequence: 153558 Homology: 8a Length of homolog: 81 Number of predicted genes 1: in +chain 1, in -chain 0. Number of predicted exons 1: in +chain 1, in -chain 0. Positions of predicted ge…	Opha_3
Ophiophagus hannah	FGENESH+ 2.6 Prediction of potential genes in Alligator_missipiensis genomic DNA Time : Wed Oct 21 07:48:30 2015 Seq name: gi|565297073|gb|AZIM01009530.1| Ophiophagus hannah scaffold9535.1, whole genom Length of sequence: 14853 Homology: 8b Length of homolog: 124 Number of predicted genes 1: in +chain 0, in -chain 1. Number of predicted exons 1: in +chain 0, in -chain 1. Positions of predicted ge…	Opha_4
Ophiophagus hannah	FGENESH+ 2.6 Prediction of potential genes in Alligator_missipiensis genomic DNA Time : Wed Oct 21 07:39:45 2015 Seq name: gi|565313769|gb|AZIM01001686.1| Ophiophagus hannah scaffold1687.1, whole genom Length of sequence: 270090 Homology: 10a Length of homolog: 189 Number of predicted genes 1: in +chain 1, in -chain 0. Number of predicted exons 1: in +chain 1, in -chain 0. Positions of predicted …	Opha_5
Ophiophagus hannah	ETE63164.1	Opha_6
Ophiophagus hannah	ETE63163.1	Opha_7
Ophiophagus hannah	ETE66018.1	Opha_8
Python molurus bivittatus	XP_007427009.1	Pybi_1
Python molurus bivittatus	XP_007425012.1	Pybi_2
Python molurus bivittatus	XP_007425011.1	Pybi_3
Python molurus bivittatus	FGENESH+ 2.6 Prediction of potential genes in Alligator_missipiensis genomic DNA Time : Wed Oct 21 13:49:05 2015 Seq name: gi|588472985|ref|NW_006532492.1| Python bivittatus unplaced genomic scaffold, Length of sequence: 429401 Homology: 2a2 Length of homolog: 112 Number of predicted genes 1: in +chain 0, in -chain 1. Number of predicted exons 1: in +chain 0, in -chain 1. Positions of predicted g…	Pybi_4
Python molurus bivittatus	FGENESH+ 2.6 Prediction of potential genes in Alligator_missipiensis genomic DNA Time : Wed Oct 21 13:47:04 2015 Seq name: gi|588472669|ref|NW_006532808.1| Python bivittatus unplaced genomic scaffold, Length of sequence: 352237 Homology: test sequence Length of homolog: 57 Number of predicted genes 1: in +chain 1, in -chain 0. Number of predicted exons 1: in +chain 1, in -chain 0. Positions of pr…	Pybi_5
Python molurus bivittatus	FGENESH+ 2.6 Prediction of potential genes in Alligator_missipiensis genomic DNA Time : Wed Oct 21 13:51:54 2015 Seq name: gi|588472264|ref|NW_006533213.1| Python bivittatus unplaced genomic scaffold, Length of sequence: 289276 Homology: 8a Length of homolog: 94 Number of predicted genes 1: in +chain 1, in -chain 0. Number of predicted exons 2: in +chain 2, in -chain 0. Positions of predicted gen…	Pybi_6
Python molurus bivittatus	FGENESH+ 2.6 Prediction of potential genes in Alligator_missipiensis genomic DNA Time : Wed Nov 18 15:04:44 2015 Seq name: gi|588472264|ref|NW_006533213.1| Python bivittatus unplaced genomic scaffold, Length of sequence: 289276 Homology: 8a2 Length of homolog: 79 Number of predicted genes 1: in +chain 1, in -chain 0. Number of predicted exons 1: in +chain 1, in -chain 0. Positions of predicted ge…	Pybi_7
Python molurus bivittatus	FGENESH+ 2.6 Prediction of potential genes in Alligator_missipiensis genomic DNA Time : Wed Nov 18 15:08:34 2015 Seq name: gi|588455495|ref|NW_006549982.1| Python bivittatus unplaced genomic scaffold, Length of sequence: 290 Homology: 7b Length of homolog: 85 Number of predicted genes 1: in +chain 0, in -chain 1. Number of predicted exons 1: in +chain 0, in -chain 1. Positions of predicted genes …	pybi_8
Python molurus bivittatus	FGENESH+ 2.6 Prediction of potential genes in Alligator_missipiensis genomic DNA Time : Wed Nov 18 15:11:34 2015 Seq name: gi|588470222|ref|NW_006535255.1| Python bivittatus unplaced genomic scaffold, Length of sequence: 145635 Homology: 1d Length of homolog: 44 Number of predicted genes 1: in +chain 1, in -chain 0. Number of predicted exons 2: in +chain 2, in -chain 0. Positions of predicted gen…	Pybi_9
Thamnophis sirtalis	>Thsi_5c TKVEFKSLHDFLKSQSLSSCAWNLIQL FGENESH+ 2.6 Prediction of potential genes in Alligator_missipiensis genomic DNA Time : Wed Nov 18 11:13:22 2015 Seq name: gi|923462223|ref|NW_013659547.1| Thamnophis sirtalis isolate EDBJR-23777 unpla Length of sequence: 219991 Homology: Thsi_5c Length of homolog: 27 Number of predicted genes 1: in +chain 0, in -chain 1. Number of predicted exons 1: in +chain…	Thsi_1
Thamnophis sirtalis	FGENESH+ 2.6 Prediction of potential genes in Alligator_missipiensis genomic DNA Time : Wed Nov 18 11:15:08 2015 Seq name: gi|923473038|ref|NW_013658426.1| Thamnophis sirtalis isolate EDBJR-23777 unpla Length of sequence: 573506 Homology: Thsi_11a Length of homolog: 177 Number of predicted genes 1: in +chain 0, in -chain 1. Number of predicted exons 2: in +chain 0, in -chain 2. Positions of predi…	Thsi_2
Thamnophis sirtalis	FGENESH+ 2.6 Prediction of potential genes in Alligator_missipiensis genomic DNA Time : Wed Nov 18 11:16:28 2015 Seq name: gi|923466241|ref|NW_013658696.1| Thamnophis sirtalis isolate EDBJR-23777 unpla Length of sequence: 447935 Homology: Thsi_14a Length of homolog: 204 Number of predicted genes 1: in +chain 0, in -chain 1. Number of predicted exons 1: in +chain 0, in -chain 1. Positions of predi…	Thsi_3
Thamnophis sirtalis	XP_013922799.1	Thsi_4
Thamnophis sirtalis	XP_013920253.1	Thsi_5
Thamnophis sirtalis	XP_013913233.1	Thsi_6
Vipera berus	FGENESH+ 2.6 Prediction of potential genes in Alligator_missipiensis genomic DNA Time : Thu Oct 22 07:54:56 2015 Seq name: gi|731226322|gb|KN636217.1| Vipera berus berus isolate VBER.BE-female unplaced Length of sequence: 265416 Homology: 1e Length of homolog: 32 Number of predicted genes 1: in +chain 1, in -chain 0. Number of predicted exons 1: in +chain 1, in -chain 0. Positions of predicted ge…	Vibe_1
Vipera berus	FGENESH+ 2.6 Prediction of potential genes in Alligator_missipiensis genomic DNA Time : Thu Oct 22 07:58:30 2015 Seq name: gi|731210056|gb|KN637640.1| Vipera berus berus isolate VBER.BE-female unplaced Length of sequence: 54023 Homology: 3a Length of homolog: 195 Number of predicted genes 1: in +chain 0, in -chain 1. Number of predicted exons 1: in +chain 0, in -chain 1. Positions of predicted ge…	Vibe_2
Vipera berus	FGENESH+ 2.6 Prediction of potential genes in Alligator_missipiensis genomic DNA Time : Thu Oct 22 08:09:50 2015 Seq name: gi|731216718|gb|KN636992.1| Vipera berus berus isolate VBER.BE-female unplaced Length of sequence: 255433 Homology: 3e Length of homolog: 55 Number of predicted genes 1: in +chain 0, in -chain 1. Number of predicted exons 2: in +chain 0, in -chain 2. Positions of predicted ge…	Vibe_3
Vipera berus	FGENESH+ 2.6 Prediction of potential genes in Alligator_missipiensis genomic DNA Time : Thu Oct 22 08:12:39 2015 Seq name: gi|731257910|gb|KN633173.1| Vipera berus berus isolate VBER.BE-female unplaced Length of sequence: 332687 Homology: 7a Length of homolog: 80 Number of predicted genes 1: in +chain 0, in -chain 1. Number of predicted exons 2: in +chain 0, in -chain 2. Positions of predicted ge…	Vibe_4
Vipera berus	FGENESH+ 2.6 Prediction of potential genes in Alligator_missipiensis genomic DNA Time : Thu Oct 22 08:16:08 2015 Seq name: gi|731210056|gb|KN637640.1| Vipera berus berus isolate VBER.BE-female unplaced Length of sequence: 54023 Homology: 6a Length of homolog: 200 Number of predicted genes 1: in +chain 1, in -chain 0. Number of predicted exons 1: in +chain 1, in -chain 0. Positions of predicted ge…	Vibe_5
Vipera berus	FGENESH+ 2.6 Prediction of potential genes in Alligator_missipiensis genomic DNA Time : Thu Oct 22 08:16:44 2015 Seq name: gi|731210056|gb|KN637640.1| Vipera berus berus isolate VBER.BE-female unplaced Length of sequence: 54023 Homology: 6a2 Length of homolog: 202 Number of predicted genes 1: in +chain 0, in -chain 1. Number of predicted exons 1: in +chain 0, in -chain 1. Positions of predicted g…	Vibe_6
Vipera berus	FGENESH+ 2.6 Prediction of potential genes in Alligator_missipiensis genomic DNA Time : Thu Oct 22 08:19:00 2015 Seq name: gi|731303232|gb|KN620445.1| Vipera berus berus isolate VBER.BE-female unplaced Length of sequence: 191192 Homology: 8a Length of homolog: 178 Number of predicted genes 1: in +chain 0, in -chain 1. Number of predicted exons 1: in +chain 0, in -chain 1. Positions of predicted g…	Vibe_7
Vipera berus	FGENESH+ 2.6 Prediction of potential genes in Alligator_missipiensis genomic DNA Time : Thu Oct 22 08:20:02 2015 Seq name: gi|731259281|gb|KN633051.1| Vipera berus berus isolate VBER.BE-female unplaced Length of sequence: 321080 Homology: 9a Length of homolog: 194 Number of predicted genes 1: in +chain 1, in -chain 0. Number of predicted exons 1: in +chain 1, in -chain 0. Positions of predicted g…	Vibe_8
Alligator mississippiensis	XP_006273472.1	Almi_1
Alligator mississippiensis	XP_006273314.1	Almi_2
Alligator mississippiensis	XP_006272278.1	Almi_3
Alligator mississippiensis	XP_006271456.1	Almi_4
Alligator mississippiensis	XP_006266885.1	Almi_5
Alligator mississippiensis	FGENESH+ 2.6 Prediction of potential genes in Alligator_missipiensis genomic DNA Time : Sun Oct 18 10:53:54 2015 Seq name: gi|561045854|ref|NW_006228918.1| Alligator mississippiensis unplaced genomic s Length of sequence: 559022 Homology: almi_3 Length of homolog: 63 Number of predicted genes 1: in +chain 0, in -chain 1. Number of predicted exons 1: in +chain 0, in -chain 1. Positions of predicte…	Almi_6
Alligator mississippiensis	NW_014547643.1 (280672 - 281229)	Almi_7
Alligator mississippiensis	NW_014545548.1 (711290 - 711030)	Almi_8
Alligator mississippiensis	NW_014549067.1 (739963 - 740307)	Almi_9
Alligator mississippiensis	KYO33567.1	Almi_10
Alligator mississippiensis	FGENESH+ 2.6 Prediction of potential genes in Alligator_missipiensis genomic DNA Time : Thu Nov 19 06:34:19 2015 Seq name: gi|949104365|ref|NW_014549067.1| Alligator mississippiensis unplaced genomic s Length of sequence: 1786480 Homology: a2 (hasIFNab domain) Length of homolog: 218 Number of predicted genes 1: in +chain 1, in -chain 0. Number of predicted exons 2: in +chain 2, in -chain 0. Posit…	Almi_11
Gavialis gangeticus	FGENESH+ 2.6 Prediction of potential genes in Alligator_missipiensis genomic DNA Time : Sun Oct 18 15:12:30 2015 Seq name: gi|722053339|gb|KN328546.1| Gavialis gangeticus isolate Ggan-Ray unplaced geno Length of sequence: 281180 Homology: 8a Length of homolog: 185 Number of predicted genes 1: in +chain 0, in -chain 1. Number of predicted exons 1: in +chain 0, in -chain 1. Positions of predicted g…	Gavga_1
Gavialis gangeticus	FGENESH+ 2.6 Prediction of potential genes in Alligator_missipiensis genomic DNA Time : Sun Oct 18 15:15:17 2015 Seq name: gi|721997569|gb|KN349788.1| Gavialis gangeticus isolate Ggan-Ray unplaced geno Length of sequence: 26078 Homology: 5d Length of homolog: 222 Number of predicted genes 1: in +chain 1, in -chain 0. Number of predicted exons 2: in +chain 2, in -chain 0. Positions of predicted ge…	Gavga_2
Gavialis gangeticus	FGENESH+ 2.6 Prediction of potential genes in Alligator_missipiensis genomic DNA Time : Thu Nov 19 07:07:48 2015 Seq name: gi|721986459|gb|KN354749.1| Gavialis gangeticus isolate Ggan-Ray unplaced geno Length of sequence: 71560 Homology: 1a Length of homolog: 225 Number of predicted genes 1: in +chain 1, in -chain 0. Number of predicted exons 1: in +chain 1, in -chain 0. Positions of predicted ge…	Gavga_3
Gavialis gangeticus	FGENESH+ 2.6 Prediction of potential genes in Alligator_missipiensis genomic DNA Time : Thu Nov 19 07:10:46 2015 Seq name: gi|722048967|gb|KN330137.1| Gavialis gangeticus isolate Ggan-Ray unplaced geno Length of sequence: 113898 Homology: 1b Length of homolog: 203 Number of predicted genes 1: in +chain 0, in -chain 1. Number of predicted exons 1: in +chain 0, in -chain 1. Positions of predicted g…	Gavga_4
Gavialis gangeticus	FGENESH+ 2.6 Prediction of potential genes in Alligator_missipiensis genomic DNA Time : Sun Oct 18 15:20:35 2015 Seq name: gi|722056178|gb|KN327396.1| Gavialis gangeticus isolate Ggan-Ray unplaced geno Length of sequence: 268507 Homology: 2h(ab) Length of homolog: 59 Number of predicted genes 1: in +chain 1, in -chain 0. Number of predicted exons 2: in +chain 2, in -chain 0. Positions of predicte…	Gavga_5
Gavialis gangeticus	KN330291.1 (22657 - 22187)	Gavga_6
Gavialis gangeticus	C16333654 (755 - 1285)	Gavga_7
Gavialis gangeticus	scaffold41838 (633 - 1)	Gavga_8
Gavialis gangeticus	scaffold41838 (941 - 1069)	Gavga_9
Crocodylus porosus	FGENESH+ 2.6 Prediction of potential genes in Alligator_missipiensis genomic DNA Time : Mon Oct 19 09:21:50 2015 Seq name: gi|699544532|gb|KN280785.1| Crocodylus porosus isolate Cpor-Errol unplaced gen Length of sequence: 438668 Homology: 2a Length of homolog: 219 Number of predicted genes 1: in +chain 1, in -chain 0. Number of predicted exons 1: in +chain 1, in -chain 0. Positions of predicted g…	Crpo_1
Crocodylus porosus	FGENESH+ 2.6 Prediction of potential genes in Alligator_missipiensis genomic DNA Time : Mon Oct 19 09:27:15 2015 Seq name: gi|699550083|gb|KN279426.1| Crocodylus porosus isolate Cpor-Errol unplaced gen Length of sequence: 307310 Homology: 6a Length of homolog: 186 Number of predicted genes 1: in +chain 0, in -chain 1. Number of predicted exons 1: in +chain 0, in -chain 1. Positions of predicted g…	Crpo_2
Crocodylus porosus	KN292606.1 (86945 - 86232)	Crpo_3
Crocodylus porosus	scaffold21069 (186 - 908)	Crpo_4
Crocodylus porosus	scaffold21654 (1657 - 2133)	Crpo_5
Crocodylus porosus	FGENESH+ 2.6 Prediction of potential genes in Alligator_missipiensis genomic DNA Time : Mon Oct 19 09:31:22 2015 Seq name: gi|699527620|gb|KN284995.1| Crocodylus porosus isolate Cpor-Errol unplaced gen Length of sequence: 905723 Homology: 5h Length of homolog: 62 Number of predicted genes 1: in +chain 1, in -chain 0. Number of predicted exons 2: in +chain 2, in -chain 0. Positions of predicted ge…	Crpo_6
Crocodylus porosus	FGENESH+ 2.6 Prediction of potential genes in Alligator_missipiensis genomic DNA Time : Mon Oct 19 10:27:58 2015 Seq name: gi|699500014|gb|KN291683.1| Crocodylus porosus isolate Cpor-Errol unplaced gen Length of sequence: 333295 Homology: 5d Length of homolog: 245 Number of predicted genes 1: in +chain 0, in -chain 1. Number of predicted exons 2: in +chain 0, in -chain 2. Positions of predicted g…	Crpo_7
Columba livia	NW_004973197.1 (2355631 - 2355697) + EMC77285.1	Coli_1
Columba livia	XP_005508192.2	Coli_2
Columba livia	FGENESH+ 2.6 Prediction of potential genes in Aptenodytes_forsteri genomic DNA Time : Tue Nov 17 11:36:17 2015 Seq name: gi|537189956|ref|NW_004980801.1| Columba livia breed Danish Tumbler unplaced g Length of sequence: 283 Homology: columba_livia(ref|NW_004980801.1|) Length of homolog: 94 Number of predicted genes 1: in +chain 1, in -chain 0. Number of predicted exons 1: in +chain 1, in -chain 0…	Coli_3
Columba livia	NW_004980927.1 (2-58)	Coli_4
Columba livia	NW_004979997.1 (251 - 195)	Coli_5
Gallus gallus	AAA50213.1	Gaga_1
Gallus gallus	CAA63217.1	Gaga_2
Gallus gallus	ADU04501.1	Gaga_3
Gallus gallus	FGENESH+ 2.6 Prediction of potential genes in Anas_platyrhynchos genomic DNA Time : Wed Nov 18 09:36:07 2015 Seq name: gi|118104512|ref|NW_001488891.1|GgaZ_WGA472_2 Gallus gallus chromosome Z genom Length of sequence: 1795052 Homology: GallusGallus(ref|NC_006127.3|) Length of homolog: 187 Number of predicted genes 1: in +chain 1, in -chain 0. Number of predicted exons 3: in +chain 3, in -chain 0.…	Gaga_4
Calypte anna	KFP04282.1	Caan_1
Calypte anna	XP_008494083.1	Caan_2
Calypte anna	XP_008504063.1	Caan_3
Calypte anna	NW_007620763.1 (1574054 - 1574188)	Caan_4
Aptenodytes forsteri	KFM00788.1	Apfo_1
Aptenodytes forsteri	NW_008796051.1 (3132001 - 3132190) + XP_009284539.1	Apfo_2
Aptenodytes forsteri	XP_009272574.1	Apfo_3
Aptenodytes forsteri	NW_008794109.1 (208486 - 208154)	Apfo_4
Aptenodytes forsteri	FGENESH+ 2.6 Prediction of potential genes in Aptenodytes_forsteri genomic DNA Time : Tue Nov 17 11:27:04 2015 Seq name: gi|685364773|ref|NW_008795436.1| Aptenodytes forsteri isolate BGI_AS27 unplace Length of sequence: 1747973 Homology: Aptenodytes_forsteri_1d Length of homolog: 38 Number of predicted genes 1: in +chain 1, in -chain 0. Number of predicted exons 1: in +chain 1, in -chain 0. Posit…	Apfo_5
Aptenodytes forsteri	FGENESH+ 2.6 Prediction of potential genes in Aptenodytes_forsteri genomic DNA Time : Tue Nov 17 11:30:16 2015 Seq name: gi|685366493|ref|NW_008795194.1| Aptenodytes forsteri isolate BGI_AS27 unplace Length of sequence: 11584138 Homology: 6d Length of homolog: 34 Number of predicted genes 1: in +chain 1, in -chain 0. Number of predicted exons 2: in +chain 2, in -chain 0. Positions of predicted ge…	Apfo_6
Aptenodytes forsteri	NW_008794215.1 (1276323 - 1276180)	Apfo_7
Aptenodytes forsteri	FGENESH+ 2.6 Prediction of potential genes in Aptenodytes_forsteri genomic DNA Time : Tue Nov 17 11:34:11 2015 Seq name: gi|685367841|ref|NW_008795032.1| Aptenodytes forsteri isolate BGI_AS27 unplace Length of sequence: 813026 Homology: 6f Length of homolog: 49 Number of predicted genes 1: in +chain 1, in -chain 0. Number of predicted exons 2: in +chain 2, in -chain 0. Positions of predicted gene…	Apfo_8
Tyto alba	XP_009967445.1	Tyal_1
Tyto alba	XP_009974539.1	Tyal_2
Tyto alba	XP_009972428.1	Tyal_3
Tyto alba	XP_009970246.1	Tyal_4
Tyto alba	FGENESH+ 2.6 Prediction of potential genes in Falco_cherrug genomic DNA Time : Tue Nov 17 11:23:30 2015 Seq name: gi|700997524|ref|NW_009991194.1| Tyto alba isolate BGI_N341 unplaced genomic s Length of sequence: 34938 Homology: 2c Length of homolog: 39 Number of predicted genes 1: in +chain 0, in -chain 1. Number of predicted exons 2: in +chain 0, in -chain 2. Positions of predicted genes and ex…	Tyal_5
Struthio camelus australis	KFV87588.1	Stca_1
Struthio camelus australis	XP_009675316.1	Stca_2
Struthio camelus australis	FGENESH+ 2.6 Prediction of potential genes in Falco_cherrug genomic DNA Time : Tue Nov 17 11:20:59 2015 Seq name: gi|697050566|ref|NW_009270254.1| Struthio camelus australis isolate BGI_N308 u Length of sequence: 1311126 Homology: b (ref|NW_009270254.1|) Length of homolog: 177 Number of predicted genes 1: in +chain 1, in -chain 0. Number of predicted exons 1: in +chain 1, in -chain 0. Positions o…	Stca_3
Falco peregrinus	XP_005242240.1	Fape_1
Falco peregrinus	XP_005236221.1	Fape_2
Falco peregrinus	NW_004930106.1 (295119 - 295670)	Fape_3
Oncorhynchus mykiss	CAM28541	IFN1_ONMY*
Oncorhynchus mykiss	NP_001153977	IFN2_ONMY
Oncorhynchus mykiss	NP_001153974	IFN3_ONMY
Oncorhynchus mykiss	NP_001158515	IFN4_ONMY
Oncorhynchus mykiss	NP_001152811	IFND1_ONMY*
Oncorhynchus mykiss	CCV17402.1	IFNC1_ONMY*
Oncorhynchus mykiss	CCV17399.1	IFNB3_ONMY
Oncorhynchus mykiss	CCV17401.1	IFNB5_ONMY
Oncorhynchus mykiss	CCV17414.1	IFNF2_ONMY*
Oncorhynchus mykiss	CCV17398.1	IFNA4_ONMY
Oncorhynchus mykiss	CCV17403.1	IFNC2_ONMY
Oncorhynchus mykiss	CCV17400.1	IFNB4_ONMY*
Oncorhynchus mykiss	CCV17404.1	IFNC3_ONMY
Oncorhynchus mykiss	CCV17405.1	IFNC4_ONMY
Oncorhynchus mykiss	CCV17410.1	IFNE5_ONMY
Oncorhynchus mykiss	XP_021481793.1 (CCV17407.1)	IFNE2_ONMY
Oncorhynchus mykiss	XP_021480286.1 (CCV17408.1)	IFNE3_ONMY
Oncorhynchus mykiss	CCV17409.1	IFNE4_ONMY
Oncorhynchus mykiss	CCV17397.1	IFNA3_ONMY
Oncorhynchus mykiss	CCV17411.1	IFNE6_ONMY
Oncorhynchus mykiss	CCV17406.1	IFNE1_ONMY*
Oncorhynchus mykiss	CCV17412.1	IFNE7_ONMY
Oncorhynchus mykiss	CCV17413.1	IFNF1_ONMY*
Salmo salar	DAA64377.1	IFND1_SASA*
Salmo salar	NP_001117182 (ABD39320.1)	IFNA1_SASA*
Salmo salar	NP_001117042 (ABD39321.1)	IFNA2_SASA
Salmo salar	ACE75687	IFNA3_SASA
Salmo salar	ACE75688	IFNC3_SASA
Salmo salar	ACE75689	IFNB3_SASA
Salmo salar	ACE75691	IFNB1_SASA*
Salmo salar	ACE75692	IFNC1_SASA*
Salmo salar	ACE75693	IFNB2_SASA
Salmo salar	ACE75694 (XP_014048249.1)	IFNC2_SASA
Danio rerio	AAM95448.1	IFN1_DARE*
Gasterosteus aculeatus	CAM31706.1	IFN1_GAAC*
Sparus aurata	CAT03221.1	IFN_SPAU*
Takifugu rubripes	CAM82750.1	IFN_TARU*
Tetraodon nigroviridis	CAD67762.1	IFN_TENI*
Carassius auratus	AAR20886.1	IFN_CAAU*
Cyprinus carpio	BAG68521.1	IFN_CYCA*
Ictalurus punctatus	AAV97699.1	IFN2_ICPU*
Ictalurus punctatus	AAV97700.1	IFN4_ICPU*
Oreochromis niloticus	XP_019217982.1	IFN1_ORNI*
Oreochromis niloticus	XP_019217624.1	IFN2_ORNI*
Oryzias latipes	CAM32419.1	IFN_ORLA*
Paralichthys olivaceus	AET71736.1	IFN_PAOL*
Danio rerio	NP_001104552.1	IFN2_DARE*
Danio rerio	NP_001104553.1	IFN3_DARE*
Danio rerio	NP_001155212.1	IFN4_DARE*
Dicentrarchus labrax	CAQ17043.1	IFN_DILA*
Ctenopharyngodon idella	ABC87312.1 \ BAD84184.1	IFN_CTID*
Oplegnathus fasciatus	AFP94213.1	IFN1_OPFA*
Epinephelus coioides	AGJ98283.1	IFN_EPCO*
Hyporthodus septemfasciatus	BAJ79339.1	IFN_HYSE*
Esox lucius	XP_010890790.1	Eslu_1
Esox lucius	XP_012988571.1	Eslu_2
Esox lucius	XP_010866289.2	Eslu_3
Esox lucius	XP_012991365.1	Eslu_4
Esox lucius	FGENESH+ 2.6 Prediction of potential genes in Danio genomic DNA Time : Wed Nov 11 16:23:42 2015 Seq name: gi|873527165|ref|NC_025978.2| Esox lucius isolate CL-BC-CA-002 linkage group L Length of sequence: 39096154 Homology: test sequence b51d Length of homolog: 52 Number of predicted genes 1: in +chain 0, in -chain 1. Number of predicted exons 3: in +chain 0, in -chain 3. Positions of predicted g…	Eslu_5
Esox lucius	FGENESH+ 2.6 Prediction of potential genes in Danio genomic DNA Time : Thu Nov 12 12:56:31 2015 Seq name: gi|873527165|ref|NC_025978.2| Esox lucius isolate CL-BC-CA-002 linkage group L Length of sequence: 39096153 Homology: pikeB5_1g Length of homolog: 43 Number of predicted genes 1: in +chain 0, in -chain 1. Number of predicted exons 2: in +chain 0, in -chain 2. Positions of predicted genes and …	Eslu_6
Scopthalmus maximus	AID59461.1	Scma_1
Clupea harengus	XP_012697280.1	clha_a13
Clupea harengus	XP_012682811.1	clha_a21
Anguilla japonica	BEWY01076661.1 (57 - 200)	Anja_1
Anguilla japonica	BEWY01000018.1 (11170150 - 11170049)	Anja_2
Anguilla japonica	FGENESH+ 2.6 Prediction of potential genes in Oryzias_latipes genomic DNA Time : Wed Feb 13 10:00:03 2019 Seq name: test sequence Length of sequence: 9999 Homology: Anja_FGb Length of homolog: 141 Number of predicted genes 1: in +chain 0, in -chain 1. Number of predicted exons 4: in +chain 0, in -chain 4. Positions of predicted genes and exons: Variant 1 from 1, Score:498.777002 G Str Feature Sta…	Anja_3
Anguilla japonica	FGENESH+ 2.6 Prediction of potential genes in Danio genomic DNA Time : Sun Nov 15 12:35:08 2015 Seq name: gi|543077742|gb|AVPY01076094.1| Anguilla japonica contig_76093, whole genome s Length of sequence: 2563 Homology: A1_1d Length of homolog: 34 Number of predicted genes 1: in +chain 0, in -chain 1. Number of predicted exons 1: in +chain 0, in -chain 1. Positions of predicted genes and exons: V…	Anja_4
Anguilla japonica	FGENESH+ 2.6 Prediction of potential genes in Danio genomic DNA Time : Sun Nov 15 12:46:54 2015 Seq name: gi|543077744|gb|AVPY01076092.1| Anguilla japonica contig_76091, whole genome s Length of sequence: 2653 Homology: A1_1e Length of homolog: 34 Number of predicted genes 1: in +chain 0, in -chain 1. Number of predicted exons 2: in +chain 0, in -chain 2. Positions of predicted genes and exons: V…	Anja_5
Anguilla japonica	FGENESH+ 2.6 Prediction of potential genes in Danio genomic DNA Time : Sun Nov 15 13:07:02 2015 Seq name: gi|542587338|gb|AVPY01509425.1| Anguilla japonica contig_509424, whole genome Length of sequence: 683 Homology: D1_1 Length of homolog: 40 Number of predicted genes 1: in +chain 1, in -chain 0. Number of predicted exons 1: in +chain 1, in -chain 0. Positions of predicted genes and exons: Vari…	Anja_6
Anguilla japonica	FGENESH+ 2.6 Prediction of potential genes in Danio genomic DNA Time : Sun Nov 15 13:02:12 2015 Seq name: gi|543077739|gb|AVPY01076097.1| Anguilla japonica contig_76096, whole genome s Length of sequence: 4438 Homology: anja_76096 Length of homolog: 60 Number of predicted genes 1: in +chain 0, in -chain 1. Number of predicted exons 1: in +chain 0, in -chain 1. Positions of predicted genes and exo…	Anja_7
Anguilla japonica	FGENESH+ 2.6 Prediction of potential genes in Danio genomic DNA Time : Sun Nov 15 13:12:52 2015 Seq name: gi|543091736|gb|AVPY01062100.1| Anguilla japonica contig_62099, whole genome s Length of sequence: 24386 Homology: A1_4 Length of homolog: 40 Number of predicted genes 1: in +chain 0, in -chain 1. Number of predicted exons 3: in +chain 0, in -chain 3. Positions of predicted genes and exons: V…	Anja_8
Anguilla japonica	FGENESH+ 2.6 Prediction of potential genes in Danio genomic DNA Time : Sun Nov 15 13:17:07 2015 Seq name: gi|542739098|gb|AVPY01364685.1| Anguilla japonica contig_364684, whole genome Length of sequence: 9586 Homology: F2_1a Length of homolog: 53 Number of predicted genes 1: in +chain 0, in -chain 1. Number of predicted exons 3: in +chain 0, in -chain 3. Positions of predicted genes and exons: Va…	Anja_9
Anguilla japonica	FGENESH+ 2.6 Prediction of potential genes in Danio genomic DNA Time : Sun Nov 15 13:29:13 2015 Seq name: gi|542679171|gb|AVPY01417797.1| Anguilla japonica contig_417796, whole genome Length of sequence: 3581 Homology: C3_1b Length of homolog: 58 Number of predicted genes 1: in +chain 0, in -chain 1. Number of predicted exons 1: in +chain 0, in -chain 1. Positions of predicted genes and exons: Va…	Anja_10
Anguilla japonica	FGENESH+ 2.6 Prediction of potential genes in Danio genomic DNA Time : Sun Nov 15 13:27:36 2015 Seq name: gi|542706947|gb|AVPY01390769.1| Anguilla japonica contig_390768, whole genome Length of sequence: 5431 Homology: C3_2 Length of homolog: 141 Number of predicted genes 1: in +chain 0, in -chain 1. Number of predicted exons 4: in +chain 0, in -chain 4. Positions of predicted genes and exons: Va…	Anja_11
Anguilla japonica	FGENESH+ 2.6 Prediction of potential genes in Danio genomic DNA Time : Sun Nov 15 13:25:46 2015 Seq name: gi|543077744|gb|AVPY01076092.1| Anguilla japonica contig_76091, whole genome s Length of sequence: 2653 Homology: A1_1a Length of homolog: 77 Number of predicted genes 1: in +chain 0, in -chain 1. Number of predicted exons 2: in +chain 0, in -chain 2. Positions of predicted genes and exons: V…	Anja_12
Anguilla japonica	FGENESH+ 2.6 Prediction of potential genes in Danio genomic DNA Time : Sun Nov 15 13:23:56 2015 Seq name: gi|543077742|gb|AVPY01076094.1| Anguilla japonica contig_76093, whole genome s Length of sequence: 2563 Homology: A1_1b Length of homolog: 77 Number of predicted genes 1: in +chain 0, in -chain 1. Number of predicted exons 2: in +chain 0, in -chain 2. Positions of predicted genes and exons: V…	Anja_13
Dasypus novemcinctus	XP_004456138.1	Dano_1
Dasypus novemcinctus	XP_004465821.1	Dano_2
Dasypus novemcinctus	XP_004456136.1	Dano_3
Dasypus novemcinctus	XP_004456135.1	Dano_4
Dasypus novemcinctus	XP_004456134.1	Dano_5
Dasypus novemcinctus	XP_004475444.1	Dano_6
Dasypus novemcinctus	XP_004456126.1	Dano_7
Dasypus novemcinctus	XP_004446806.1	Dano_8
Dasypus novemcinctus	XP_004465820.1	Dano_9
Dasypus novemcinctus	XP_004456125.1	Dano_10
Dasypus novemcinctus	XP_004446807.1	Dano_11
Dasypus novemcinctus	XP_012379736.1	Dano_12
Dasypus novemcinctus	XP_004482063.1	Dano_13
Dasypus novemcinctus	XP_012375224.1	Dano_14
Dasypus novemcinctus	XP_012379734.1	Dano_15
Dasypus novemcinctus	XP_004485039.2	Dano_16
Dasypus novemcinctus	FGENESH+ 2.6 Prediction of potential genes in Dasypus_novemcinctus genomic DNA Time : Fri Nov 6 10:02:03 2015 Seq name: gi|476581053|ref|NW_004475295.1| Dasypus novemcinctus isolate 3-136 unplaced g Length of sequence: 2593631 Homology: 1a22 Length of homolog: 42 Number of predicted genes 1: in +chain 1, in -chain 0. Number of predicted exons 2: in +chain 2, in -chain 0. Positions of predicted ge…	Dano_17
Dasypus novemcinctus	FGENESH+ 2.6 Prediction of potential genes in Dasypus_novemcinctus genomic DNA Time : Fri Nov 6 10:03:22 2015 Seq name: gi|476563875|ref|NW_004492468.1| Dasypus novemcinctus isolate 3-136 unplaced g Length of sequence: 533925 Homology: 1f Length of homolog: 122 Number of predicted genes 1: in +chain 1, in -chain 0. Number of predicted exons 3: in +chain 3, in -chain 0. Positions of predicted gene…	Dano_18
Dasypus novemcinctus	FGENESH+ 2.6 Prediction of potential genes in Dasypus_novemcinctus genomic DNA Time : Fri Nov 6 10:05:07 2015 Seq name: gi|477501699|ref|NW_004458354.1| Dasypus novemcinctus isolate 3-136 unplaced g Length of sequence: 8814 Homology: 1j Length of homolog: 57 Number of predicted genes 1: in +chain 1, in -chain 0. Number of predicted exons 1: in +chain 1, in -chain 0. Positions of predicted genes a…	Dano_19
Loxodonta africana	XP_010586204.1	Loaf_1
Loxodonta africana	XP_010586201.1	Loaf_2
Loxodonta africana	XP_003423647.1	Loaf_3
Loxodonta africana	XP_003423618.1	Loaf_4
Loxodonta africana	XP_003407380.1	Loaf_5
Loxodonta africana	XP_003407706.1	Loaf_6
Loxodonta africana	XP_003407700.1	Loaf_7
Loxodonta africana	XP_003407703.1	Loaf_8
Loxodonta africana	XP_003407699.1	Loaf_9
Loxodonta africana	XP_003407702.1	Loaf_10
Loxodonta africana	XP_003407381.1	Loaf_11
Loxodonta africana	XP_003407701.1	Loaf_12
Loxodonta africana	XP_003407384.1	Loaf_13
Loxodonta africana	XP_003407383.1	Loaf_14
Loxodonta africana	XP_003407382.1	Loaf_15
Loxodonta africana	XP_003407372.1	Loaf_16
Loxodonta africana	NW_003573426.1 (77944603 - 77944190)	Loaf_17
Loxodonta africana	NW_003573426.1 (77944212 - 77944111)	Loaf_18
Loxodonta africana	NW_003573426.1 (77802765 - 77802944)	Loaf_19
Loxodonta africana	NW_003573426.1 (77996996 - 77996892)	Loaf_20
Loxodonta africana	NW_003573459.1 (11984108 - 11984323)	Loaf_21
Pteropus vampyrus	XP_011385911.1	Ptva_1
Pteropus vampyrus	XP_011383543.1	Ptva_2
Pteropus vampyrus	XP_011383546.1	Ptva_3
Pteropus vampyrus	XP_011385799.1	Ptva_4
Pteropus vampyrus	XP_011384830.1	Ptva_5
Pteropus vampyrus	XP_011385798.1	Ptva_6
Pteropus vampyrus	XP_011385133.1	Ptva_7
Pteropus vampyrus	XP_011383544.1	Ptva_8
Pteropus vampyrus	XP_011383541.1	Ptva_9
Pteropus vampyrus	XP_011368010.1	Ptva_10
Pteropus vampyrus	ADK60924.1	Ptva_11
Pteropus vampyrus	XP_011383538.1	Ptva_12
Pteropus vampyrus	XP_011383025.1	Ptva_13
Pteropus vampyrus	ADK60922.1	Ptva_14
Pteropus vampyrus	XP_011368014.1	Ptva_15
Pteropus vampyrus	XP_011383545.1	Ptva_16
Pteropus vampyrus	ADK60923.1	Ptva_17
Pteropus vampyrus	FGENESH+ 2.6 Prediction of potential genes in Pteropus_vampyrus genomic DNA Time : Thu Nov 5 16:48:50 2015 Seq name: gi|758328558|ref|NW_011889456.1| Pteropus vampyrus isolate Shadow unplaced gen Length of sequence: 222581 Homology: 1b12 Length of homolog: 50 Number of predicted genes 1: in +chain 0, in -chain 1. Number of predicted exons 1: in +chain 0, in -chain 1. Positions of predicted genes …	Ptva_18
Pteropus vampyrus	FGENESH+ 2.6 Prediction of potential genes in Pteropus_vampyrus genomic DNA Time : Thu Nov 5 16:50:14 2015 Seq name: gi|758328558|ref|NW_011889456.1| Pteropus vampyrus isolate Shadow unplaced gen Length of sequence: 222581 Homology: 1b13 Length of homolog: 62 Number of predicted genes 1: in +chain 0, in -chain 1. Number of predicted exons 1: in +chain 0, in -chain 1. Positions of predicted genes …	Ptva_19
Pteropus vampyrus	FGENESH+ 2.6 Prediction of potential genes in Pteropus_vampyrus genomic DNA Time : Thu Nov 5 16:50:48 2015 Seq name: gi|758328558|ref|NW_011889456.1| Pteropus vampyrus isolate Shadow unplaced gen Length of sequence: 222581 Homology: 1b14 Length of homolog: 39 Number of predicted genes 1: in +chain 1, in -chain 0. Number of predicted exons 2: in +chain 2, in -chain 0. Positions of predicted genes …	Ptva_20
Pteropus vampyrus	FGENESH+ 2.6 Prediction of potential genes in Pteropus_vampyrus genomic DNA Time : Thu Nov 5 16:52:27 2015 Seq name: gi|758329080|ref|NW_011888934.1| Pteropus vampyrus isolate Shadow unplaced gen Length of sequence: 4220039 Homology: 4a5 Length of homolog: 57 Number of predicted genes 1: in +chain 0, in -chain 1. Number of predicted exons 2: in +chain 0, in -chain 2. Positions of predicted genes …	Ptva_21
Pteropus vampyrus	FGENESH+ 2.6 Prediction of potential genes in Pteropus_vampyrus genomic DNA Time : Thu Nov 5 16:54:38 2015 Seq name: gi|758328881|ref|NW_011889133.1| Pteropus vampyrus isolate Shadow unplaced gen Length of sequence: 1141833 Homology: 4c Length of homolog: 46 Number of predicted genes 1: in +chain 1, in -chain 0. Number of predicted exons 2: in +chain 2, in -chain 0. Positions of predicted genes a…	Ptva_22
Erinaceus europaeus	XP_007536019.1	ereu_1
Erinaceus europaeus	XP_007533180.1	Ereu_2
Erinaceus europaeus	XP_007536010.1	Ereu_3
Erinaceus europaeus	XP_007535687.1	Ereu_4
Erinaceus europaeus	XP_007535997.1	Ereu_5
Erinaceus europaeus	XP_007535677.1	Ereu_6
Erinaceus europaeus	XP_007533179.1	Ereu_7
Erinaceus europaeus	XP_007536029.1	Ereu_8
Erinaceus europaeus	XP_007535698.1	Ereu_9
Erinaceus europaeus	XP_007533176.1	Ereu_10
Erinaceus europaeus	XP_007531763.1	Ereu_11
Erinaceus europaeus	XP_007536042.1	Ereu_12
Erinaceus europaeus	FGENESH+ 2.6 Prediction of potential genes in Erinaceus_europaeus genomic DNA Time : Fri Nov 6 10:59:10 2015 Seq name: gi|613589238|ref|NW_006803949.1| Erinaceus europaeus isolate Erinaceus europae Length of sequence: 8923204 Homology: 1a9 Length of homolog: 35 Number of predicted genes 1: in +chain 1, in -chain 0. Number of predicted exons 2: in +chain 2, in -chain 0. Positions of predicted gene…	Ereu_13
Orcinus orca	ABX59608.1	Oror_1
Orcinus orca	XP_012394712.1	Oror_2
Orcinus orca	XP_012390383.1	Oror_3
Orcinus orca	XP_012390102.1	Oror_4
Orcinus orca	XP_004275111.1	Oror_5
Orcinus orca	XP_004286270.1	Oror_6
Orcinus orca	XP_004275093.1	Oror_7
Orcinus orca	XP_004275087.2	Oror_8
Orcinus orca	XP_004275092.1	Oror_9
Orcinus orca	XP_012394711.1	Oror_10
Orcinus orca	XP_004275090.1	Oror_11
Orcinus orca	XP_004275091.1	Oror_12
Orcinus orca	XP_004275088.1	Oror_13
Orcinus orca	FGENESH+ 2.6 Prediction of potential genes in Balaenoptera_acutorostrata genomic DNA Time : Fri Nov 6 12:59:09 2015 Seq name: gi|459977580|ref|NW_004438482.1| Orcinus orca isolate Morgan unplaced genomic Length of sequence: 11570447 Homology: 1a9 Length of homolog: 86 Number of predicted genes 1: in +chain 1, in -chain 0. Number of predicted exons 1: in +chain 1, in -chain 0. Positions of predict…	Oror_14
Orcinus orca	FGENESH+ 2.6 Prediction of potential genes in Balaenoptera_acutorostrata genomic DNA Time : Fri Nov 6 13:00:13 2015 Seq name: gi|459977580|ref|NW_004438482.1| Orcinus orca isolate Morgan unplaced genomic Length of sequence: 11570447 Homology: 1a11 Length of homolog: 33 Number of predicted genes 1: in +chain 1, in -chain 0. Number of predicted exons 1: in +chain 1, in -chain 0. Positions of predic…	Oror_15
Orcinus orca	FGENESH+ 2.6 Prediction of potential genes in Balaenoptera_acutorostrata genomic DNA Time : Fri Nov 6 13:01:40 2015 Seq name: gi|459977442|ref|NW_004438620.1| Orcinus orca isolate Morgan unplaced genomic Length of sequence: 3326269 Homology: 1d Length of homolog: 64 Number of predicted genes 1: in +chain 1, in -chain 0. Number of predicted exons 3: in +chain 3, in -chain 0. Positions of predicted…	Oror_16
Orcinus orca	FGENESH+ 2.6 Prediction of potential genes in Balaenoptera_acutorostrata genomic DNA Time : Fri Nov 6 13:04:10 2015 Seq name: gi|459977580|ref|NW_004438482.1| Orcinus orca isolate Morgan unplaced genomic Length of sequence: 11570447 Homology: 5a6 Length of homolog: 43 Number of predicted genes 1: in +chain 1, in -chain 0. Number of predicted exons 1: in +chain 1, in -chain 0. Positions of predict…	Oror_17
Ornithorhynchus anatinus	CAM33455.1	Oran_1
Ornithorhynchus anatinus	CAM33454.1	Oran_2
Ornithorhynchus anatinus	XP_007656750.1	Oran_3
Ornithorhynchus anatinus	CAM33452.1	Oran_4
Ornithorhynchus anatinus	CAM33450.1	Oran_5
Ornithorhynchus anatinus	CAM33453.1	Oran_6
Ornithorhynchus anatinus	CAM33451.1	Oran_7
Ornithorhynchus anatinus	FGENESH+ 2.6 Prediction of potential genes in Ornitorhynchus_anatinus genomic DNA Time : Thu Nov 5 12:31:20 2015 Seq name: gi|55831586|gb|AC151760.1| Ornithorhynchus anatinus chromosome UNK clone OABb- Length of sequence: 142934 Homology: F2GENESH: 1 3 exon (s) 101941 - 120662 107 aa, chain Length of homolog: 107 Number of predicted genes 1: in +chain 1, in -chain 0. Number of predicted exons 3: …	Oran_8
Monodelphis domestica	CAM33520.1	Modo_1
Monodelphis domestica	CAM33516.1	Modo_2
Monodelphis domestica	CAM33515.1	Modo_3
Monodelphis domestica	CAM33518.1	Modo_4
Monodelphis domestica	CAM33513.1	Modo_5
Monodelphis domestica	CAM33514.1	Modo_6
Monodelphis domestica	CAM33512.1	Modo_7
Latimeria chalumnae	FGENESH+ 2.6 Prediction of potential genes in Xenopodinae genomic DNA Time : Sun Feb 17 16:06:18 2019 Seq name: test sequence Length of sequence: 9996 Homology: IFN1_coelacanth Length of homolog: 179 Number of predicted genes 1: in +chain 1, in -chain 0. Number of predicted exons 5: in +chain 5, in -chain 0. Positions of predicted genes and exons: Variant 1 from 1, Score:679.559180 G Str Feature …	IFN1_coelacanth*
Latimeria chalumnae	XP_006007522.1	IFN2_coelacanth*
Latimeria chalumnae	FGENESH+ 2.6 Prediction of potential genes in Xenopodinae genomic DNA Time : Sun Feb 17 16:08:20 2019 Seq name: test sequence Length of sequence: 9997 Homology: IFN3_coelacanth Length of homolog: 194 Number of predicted genes 1: in +chain 0, in -chain 1. Number of predicted exons 5: in +chain 0, in -chain 5. Positions of predicted genes and exons: Variant 1 from 1, Score:733.107666 G Str Feature …	IFN3_coelacanth*
Latimeria chalumnae	FGENESH+ 2.6 Prediction of potential genes in Xenopodinae genomic DNA Time : Sun Feb 17 16:10:23 2019 Seq name: test sequence Length of sequence: 9762 Homology: IFN4_coelacanth Length of homolog: 195 Number of predicted genes 1: in +chain 0, in -chain 1. Number of predicted exons 5: in +chain 0, in -chain 5. Positions of predicted genes and exons: Variant 1 from 1, Score:725.189355 G Str Feature …	IFN4_coelacanth*
Latimeria chalumnae	NW_005820546.1 (82262-82411, 85224-85277, 89427-89621, 90212-90319, 91317-91427)	IFN5_coelacanth*
Homo sapiens	NP_000596	IFNA_human*
Bos taurus	NP_776510	IFNA_cow*
Equus caballus	XP_003364009	IFNA_horse*
Mus musculus	NP_034633	IFNA_mouse*
Ovis aries	CAA41790	IFNA_sheep*
Sus scrofa	NP_999558	IFNA_pig*
Homo sapiens	NP_002167	IFNB_human*
Bos taurus	NP_776775	IFNB_cow*
Equus caballus	NP_001092910	IFNB_horse*
Mus musculus	NP_034640	IFNB_mouse*
Sus scrofa	AAA31056	IFNB_pig*
Homo sapiens	NP_064509	IFNK_human*
Mus musculus	NP_964608	IFNK_mouse*
Bos taurus	AAX98268	IFNT_cow*
Ovis aries	AAZ78134	IFNT_sheep*
Capra hircus	AAA30907.1	IFNT_goat*
Homo sapiens	AAA36123	IFND_human*
Homo sapiens	NP_002168	*IFNO_human
Bos taurus	NP_776776	IFNO_cow*
Equus caballus	NP_001077064	IFNO_horse*
Canis lupus familiaris	NP_001271393	IFNK_dog*
Homo sapiens	NP_795372	IFNE_human*
Mus musculus	NP_796322	IFNE_mouse*
Bos taurus	XP_005209958	IFNE_cow*
Xenopus tropicalis	CAO03088.1	Xetr_4 / IFN4_frog*
Xenopus tropicalis	CAO03087.1	Xetr_3 / IFN3_frog*
Xenopus tropicalis	CAO03086.1	Xetr_2 / IFN2_frog
Xenopus tropicalis	CAO03085.1	Xetr_1 / IFN1_frog*
Xenopus tropicalis	CAO03089.1	Xetr_5
Esox lucius	FGENESH+ 2.6 Prediction of potential genes in Danio genomic DNA Time : Fri Oct 23 05:40:57 2015 Seq name: gi|828432783|gb|AZJR02001701.1| Esox lucius Scaffold90, whole genome shotgun s Length of sequence: 2311720 Homology: IFNF2_ONMY Length of homolog: 184 Number of predicted genes 1: in +chain 1, in -chain 0. Number of predicted exons 5: in +chain 5, in -chain 0. Positions of predicted genes and…	eslu_f
Anguilla japonica	FGENESH+ 2.6 Prediction of potential genes in Oryzias_latipes genomic DNA Time : Fri Oct 23 06:32:03 2015 Seq name: gi|542739098|gb|AVPY01364685.1| Anguilla japonica contig_364684, whole genome Length of sequence: 9586 Homology: gi|632989877|ref|XP_007883883.1| PREDICTED: interferon omega Eshark Length of homolog: 185 Number of predicted genes 1: in +chain 0, in -chain 1. Number of predicted exon…	anja_f
Nanorana parkeri	FGENESH+ 2.6 Prediction of potential genes in Xenopodinae genomic DNA Time : Wed Oct 14 08:41:15 2015 Seq name: gi|763738561|gb|KN906907.1| Nanorana parkeri isolate BGI_ZX_2015 unplaced geno Length of sequence: 609843 Homology: test sequence Length of homolog: 155 Number of predicted genes 1: in +chain 1, in -chain 0. Number of predicted exons 1: in +chain 1, in -chain 0. Positions of predicted g…	Napa_1
Nanorana parkeri	FGENESH+ 2.6 Prediction of potential genes in Xenopodinae genomic DNA Time : Wed Oct 14 08:55:23 2015 Seq name: gi|763738561|gb|KN906907.1| Nanorana parkeri isolate BGI_ZX_2015 unplaced geno Length of sequence: 609843 Homology: test sequence Length of homolog: 63 Number of predicted genes 1: in +chain 1, in -chain 0. Number of predicted exons 2: in +chain 2, in -chain 0. Positions of predicted ge…	Napa_2
Nanorana parkeri	FGENESH+ 2.6 Prediction of potential genes in Xenopodinae genomic DNA Time : Wed Oct 14 09:07:45 2015 Seq name: gi|763737002|gb|KN908466.1| Nanorana parkeri isolate BGI_ZX_2015 unplaced geno Length of sequence: 127458 Homology: test sequence Length of homolog: 112 Number of predicted genes 1: in +chain 0, in -chain 1. Number of predicted exons 1: in +chain 0, in -chain 1. Positions of predicted g…	Napa_3
Nanorana parkeri	FGENESH+ 2.6 Prediction of potential genes in Xenopodinae genomic DNA Time : Thu Oct 15 06:57:18 2015 Seq name: gi|763817446|gb|KN906196.1| Nanorana parkeri isolate BGI_ZX_2015 unplaced geno Length of sequence: 1367839 Homology: b1 Length of homolog: 51 Number of predicted genes 1: in +chain 0, in -chain 1. Number of predicted exons 2: in +chain 0, in -chain 2. Positions of predicted genes and ex…	Napa_4int
Nanorana parkeri	FGENESH+ 2.6 Prediction of potential genes in Xenopodinae genomic DNA Time : Wed Feb 20 13:24:36 2019 Seq name: gi|1070654923|ref|NW_017307327.1|:501577-536520 Nanorana parkeri isolate BGI_Z Length of sequence: 34944 Homology: Xetr_6ret Length of homolog: 169 Number of predicted genes 1: in +chain 1, in -chain 0. Number of predicted exons 1: in +chain 1, in -chain 0. Positions of predicted genes …	Napa_6ret
Scyliorhinus canicula	>Scca_1 VISGEIVWGFNEILFYSSQGGSFPRHCIKHRHALKTKPLNLVKLSKGLEKEDQIQILHQT LRHISKIYSMNLGSVTWDRDTVENLRLLLDRQLSELE	Scca_1
Leucoraja erinacea	AESE012691562	Leer_1
Leucoraja erinacea	AESE011337738	Leer_2
Leucoraja erinacea	AESE010533731	Leer_3
Leucoraja erinacea	AESE011579408	Leer_4
Leucoraja erinacea	AESE010552502	Leer_5
Leucoraja erinacea	AESE012625346	leer_6
Leucoraja erinacea	AESE010484929	Leer_7
Leucoraja erinacea	AESE010999578	Leer_8
Leucoraja erinacea	AESE010682349	Leer_9
Leucoraja erinacea	AESE010877362	Leer_10
Leucoraja erinacea	AESE011789389	Leer_11
Leucoraja erinacea	AESE010530628	Leer_12
Leucoraja erinacea	AESE010754209	Leer_13
Leucoraja erinacea	AESE012415213	Leer_14
Leucoraja erinacea	AESE012614747	Leer_15
Leucoraja erinacea	AESE010765364	Leer_16
Leucoraja erinacea	AESE012927060	Leer_17
Leucoraja erinacea	AESE011762590	Leer_18
Leucoraja erinacea	AESE012230259	Leer_19
Leucoraja erinacea	AESE012222689	Leer_20
Leucoraja erinacea	AESE012339300	Leer_21
Leucoraja erinacea	AESE012456551	Leer_22
Leucoraja erinacea	AESE011330688	Leer_23
Leucoraja erinacea	AESE012637846	Leer_24
Leucoraja erinacea	AESE010602653	Leer_25
Leucoraja erinacea	AESE010666906	Leer_26
Leucoraja erinacea	AESE010747332	Leer_27
Leucoraja erinacea	AESE012314636	Leer_28
Leucoraja erinacea	AESE012230259	Leer_29
Leucoraja erinacea	LS-transcriptB2-ctg41100	leer_T
Leucoraja erinacea	>IFN1_leer MVLGSVCRVWIVCVLLSGSLSLGCERLQLLQVLNTDTLGKLNEMGGHLPRQCVTERRSLK TKPLNLVKLSMGVTAQDRIQIVHQTLHHLRRIYSMNLSSVTWVQATVEHFRLLLDRQFRE LEVCVRKPSTGSRARKNATVRKYFRKLRKFLKLKGFSDCAWEITRAETRAHLQQLLLIMA TISREQ	IFN1_leer*
Leucoraja erinacea	AESE010434712	Leer_30
Leucoraja erinacea	AESE012081670	Leer_31
Leucoraja erinacea	AESE012303816	Leer_32
Leucoraja erinacea	AESE012210706	Leer_33
Leucoraja erinacea	AESE012734363	Leer_34
Leucoraja erinacea	AESE012627681	Leer_35
Leucoraja erinacea	AESE011716844	Leer_36
Leucoraja erinacea	AESE011617527	Leer_37
Leucoraja erinacea	AESE012299455	Leer_38
Leucoraja erinacea	AESE012327095	Leer_39
Leucoraja erinacea	AESE011784087	Leer_40
Leucoraja erinacea	AESE012071585	Leer_41
Leucoraja erinacea	AESE012401186	Leer_42
Leucoraja erinacea	AESE012201681	Leer_43
Leucoraja erinacea	AESE010954050	Leer_44
Leucoraja erinacea	AESE011450345	Leer_45
Leucoraja erinacea	AESE012403443	Leer_46
Leucoraja erinacea	AESE011748305	Leer_47
Callorhinchus milii	XP_007883883.1	IFN6_cami
Callorhinchus milii	XP_007905563	IFN1_cami*
Callorhinchus milii	FGENESH+ 2.6 Prediction of potential genes in Callorhincus_milii genomic DNA Time : Wed Feb 20 12:44:58 2019 Seq name: test sequence Length of sequence: 10000 Homology: IFN2_cami Length of homolog: 186 Number of predicted genes 1: in +chain 0, in -chain 1. Number of predicted exons 4: in +chain 0, in -chain 4. Positions of predicted genes and exons: Variant 1 from 1, Score:731.807031 G Str Featur…	IFN2_cami*
Callorhinchus milii	FGENESH+ 2.6 Prediction of potential genes in Callorhincus_milii genomic DNA Time : Wed Feb 20 12:48:39 2019 Seq name: gi|616167371|ref|NW_006890238.1|:242932-277891 Callorhinchus milii isolate IMC Length of sequence: 34960 Homology: IFN3_cami Length of homolog: 178 Number of predicted genes 1: in +chain 1, in -chain 0. Number of predicted exons 4: in +chain 4, in -chain 0. Positions of predicted…	IFN3_cami*
Callorhinchus milii	>IFN4_cami MSWIVLPVVLLYLCSPGTSGHGSDHLCMQRRYWRDLMPSLESLNPVFSAACRGEYDVRLE FPVMLNPVKKDKAAVTLQVLEEILRLFRKSTVPWTNSKFLNQVYQVIYELQNCMTSSDLP DVHRSTIKARFANLEGFLNEKDDSICAWEIVHLETRKILQEVSRNHARK-	IFN4_cami (new locus: sacffold 86)
Callorhinchus milii	FGENESH+ 2.6 Prediction of potential genes in Callorhincus_milii genomic DNA Time : Wed Feb 20 13:10:45 2019 Seq name: gi|616186432|ref|NW_006890139.1|:2798314-2849769 Callorhinchus milii isolate I Length of sequence: 51456 Homology: IFN5_cami Length of homolog: 172 Number of predicted genes 1: in +chain 1, in -chain 0. Number of predicted exons 5: in +chain 5, in -chain 0. Positions of predicted…	IFN5_cami (new locus: scaffold 86)
Squalus acanthias	>IFN1_sqac MVFPSVWRLWILLVLLPGTLSQDCQRLQLLDNINNQALDALREMGGPIPLHCKTERTSLR AKSLDLHQLSKRLQTPDRIQIVHQTLRHLTKIYSMNLGSVTWPRDKVENFRLLLDRQLGE LEECVRKPVPESRPRRNAPIHKYFRKVEKFLKQKRFSDCAWEIIRAETRARLQQILFITA KIRRRS	IFN1_sqac*
Squalus acanthias	>IFN2_sqac MVFPSVWRLWILLVLLPGTLSQDCQRLQLLDNINNQALDALREMGGPIPLQCKTERTSLR TKSLDLHQLSKRLQTPDRIQIVHQTLRHLTKIYSMNLGSATWPRDKVENFRLLLDRQLGE LEECVRKPVPESRPRRNASIHKYFRKVEKFLKQKRFSDCAWEIIRAETRARLQQILFITA KIRRRS	IFN2_sqac*
Lepisosteus oculatus	ENSLOCT00000016248	Leoc_1*
Lepisosteus oculatus	ENSLOCT00000016258	Leoc_2*
Gasterosteus aculeatus	ENSGACT00000019579	IFNa1_gaac*
Xenopus tropicalis	ANW82729.1	ANW82729.1_type_I_IFN_5_Xenopus_tropicalis
Xenopus tropicalis	ANW82732.1	ANW82732.1_type_I_IFN_3.1_Xenopus_tropicalis
Xenopus tropicalis	ANW82730.1	ANW82730.1_type_I_IFN_1.2_Xenopus_tropicalis
Xenopus tropicalis	AWK27017.1	AWK27017.1_IFN_3.5_Xenopus_tropicalis
Xenopus tropicalis	AWK27016.1	AWK27016.1_IFN_3.4_Xenopus_tropicalis
Xenopus tropicalis	AWK27015.1	AWK27015.1_IFN_3.3_Xenopus_tropicalis
Xenopus tropicalis	AWK27014.1	AWK27014.1_IFN_3.2_Xenopus_tropicalis
Xenopus tropicalis	AWK27013.1	AWK27013.1_IFN_2.4_Xenopus_tropicalis
Xenopus tropicalis	AWK27012.1	AWK27012.1_IFN_2.3_Xenopus_tropicalis
Xenopus tropicalis	AWK27011.1	AWK27011.1_IFN_2.2_Xenopus_tropicalis
Xenopus tropicalis	AWK27010.1	AWK27010.1_IFN_1.7_Xenopus_tropicalis
Xenopus tropicalis	AWK27009.1	AWK27009.1_IFN_1.6_Xenopus_tropicalis
Xenopus tropicalis	AWK27008.1	AWK27008.1_IFN_1.5_Xenopus_tropicalis
Xenopus tropicalis	AWK27007.1	AWK27007.1_IFN_1.4_Xenopus_tropicalis
Xenopus tropicalis	AWK27006.1	AWK27006.1_IFN_1.3_Xenopus_tropicalis
Xenopus tropicalis	AWK27005.1	AWK27005.1_IFN_1.1_Xenopus_tropicalis
Xenopus tropicalis	ANQ43259.1	ANQ43259.1_type_I_IFN_4_Xenopus_tropicalis
Xenopus tropicalis	ANQ43258.1	ANQ43258.1_type_I_IFN_3_Xenopus_tropicalis
Xenopus laevis	ANQ43333.1	ANQ43333.1_type_I_IFN_21_Xenopus_laevis
Xenopus laevis	ANQ43332.1	ANQ43332.1_type_I_IFN_20_Xenopus_laevis
Xenopus laevis	ANQ43331.1	ANQ43331.1_type_I_IFN_19_Xenopus_laevis
Xenopus laevis	ANQ43330.1	ANQ43330.1_type_I_IFN_17_Xenopus_laevis
Xenopus laevis	ANQ43329.1	ANQ43329.1_type_I_IFN_16_Xenopus_laevis
Xenopus laevis	ANQ43328.1	ANQ43328.1_type_I_IFN_15_Xenopus_laevis
Xenopus laevis	ANQ43327.1	ANQ43327.1_type_I_IFN_14_Xenopus_laevis
Xenopus laevis	ANQ43326.1	ANQ43326.1_type_I_IFN_13_Xenopus_laevis
Xenopus laevis	ANQ43325.1	ANQ43325.1_type_I_IFN_18_Xenopus_laevis
Xenopus laevis	ANQ43324.1	ANQ43324.1_type_I_IFN_12_Xenopus_laevis
Xenopus laevis	ANQ43323.1	ANQ43323.1_type_I_IFN_11_Xenopus_laevis
Xenopus laevis	ANQ43322.1	ANQ43322.1_type_I_IFN_10_Xenopus_laevis
Xenopus laevis	ANQ43321.1	ANQ43321.1_type_I_IFN_9_Xenopus_laevis
Xenopus laevis	ANQ43320.1	ANQ43320.1_type_I_IFN_8_Xenopus_laevis
Xenopus laevis	ANQ43319.1	ANQ43319.1_type_I_IFN_7_Xenopus_laevis
Xenopus laevis	ANQ43318.1	ANQ43318.1_type_I_IFN_6_Xenopus_laevis
Xenopus laevis	ANQ43317.1	ANQ43317.1_type_I_IFN_5_Xenopus_laevis
Xenopus laevis	ANQ43316.1	ANQ43316.1_type_I_IFN_4_Xenopus_laevis
Xenopus laevis	ANQ43313.1	ANQ43313.1_type_I_IFN_1_Xenopus_laevis
Xenopus laevis	ANQ43312.1	ANQ43312.1_type_I_IFN_7_Xenopus_laevis
Xenopus laevis	ANQ43311.1	ANQ43311.1_type_I_IFN_6_Xenopus_laevis
Xenopus laevis	ANQ43310.1	ANQ43310.1_type_I_IFN_5_Xenopus_laevis
Xenopus laevis	ANQ43309.1	ANQ43309.1_type_I_IFN_4_Xenopus_laevis
Xenopus laevis	ANQ43308.1	ANQ43308.1_type_I_IFN_3_Xenopus_laevis
Xenopus laevis	ANQ43307.1	ANQ43307.1_type_I_IFN_2_Xenopus_laevis
Xenopus tropicalis	ANQ43298.1	ANQ43298.1_type_I_IFN_36_Xenopus_tropicalis
Xenopus tropicalis	ANQ43297.1	ANQ43297.1_type_I_IFN_35_Xenopus_tropicalis
Xenopus tropicalis	ANQ43296.1	ANQ43296.1_type_I_IFN_34_Xenopus_tropicalis
Xenopus tropicalis	ANQ43295.1	ANQ43295.1_type_I_IFN_33_Xenopus_tropicalis
Xenopus tropicalis	ANQ43294.1	ANQ43294.1_type_I_IFN_32_Xenopus_tropicalis
Xenopus tropicalis	ANQ43293.1	ANQ43293.1_type_I_IFN_31_Xenopus_tropicalis
Xenopus tropicalis	ANQ43292.1	ANQ43292.1_type_I_IFN_30_Xenopus_tropicalis
Xenopus tropicalis	ANQ43291.1	ANQ43291.1_type_I_IFN_29_Xenopus_tropicalis
Xenopus tropicalis	ANQ43290.1	ANQ43290.1_type_I_IFN_28_Xenopus_tropicalis
Xenopus tropicalis	ANQ43289.1	ANQ43289.1_type_I_IFN_27_Xenopus_tropicalis
Xenopus tropicalis	ANQ43288.1	ANQ43288.1_type_I_IFN_26_Xenopus_tropicalis
Xenopus tropicalis	ANQ43287.1	ANQ43287.1_type_I_IFN_25_Xenopus_tropicalis
Xenopus tropicalis	ANQ43286.1	ANQ43286.1_type_I_IFN_24_Xenopus_tropicalis
Xenopus tropicalis	ANQ43285.1	ANQ43285.1_type_I_IFN_23_Xenopus_tropicalis
Xenopus tropicalis	ANQ43284.1	ANQ43284.1_type_I_IFN_22_Xenopus_tropicalis
Xenopus tropicalis	ANQ43283.1	ANQ43283.1_type_I_IFN_21_Xenopus_tropicalis
Xenopus tropicalis	ANQ43282.1	ANQ43282.1_type_I_IFN_20_Xenopus_tropicalis
Xenopus tropicalis	ANQ43281.1	ANQ43281.1_type_I_IFN_19_Xenopus_tropicalis
Xenopus tropicalis	ANQ43280.1	ANQ43280.1_type_I_IFN_18_Xenopus_tropicalis
Xenopus tropicalis	ANQ43279.1	ANQ43279.1_type_I_IFN_17_Xenopus_tropicalis
Xenopus tropicalis	ANQ43278.1	ANQ43278.1_type_I_IFN_16_Xenopus_tropicalis
Xenopus tropicalis	ANQ43277.1	ANQ43277.1_type_I_IFN_15_Xenopus_tropicalis
Xenopus tropicalis	ANQ43276.1	ANQ43276.1_type_I_IFN_14_Xenopus_tropicalis
Xenopus tropicalis	ANQ43275.1	ANQ43275.1_type_I_IFN_13_Xenopus_tropicalis
Xenopus tropicalis	ANQ43274.1	ANQ43274.1_type_I_IFN_12_Xenopus_tropicalis
Xenopus tropicalis	ANQ43273.1	ANQ43273.1_type_I_IFN_11_Xenopus_tropicalis
Xenopus tropicalis	ANQ43272.1	ANQ43272.1_type_I_IFN_10_Xenopus_tropicalis
Xenopus tropicalis	ANQ43271.1	ANQ43271.1_type_I_IFN_9_Xenopus_tropicalis
Xenopus tropicalis	ANQ43270.1	ANQ43270.1_type_I_IFN_8_Xenopus_tropicalis
Xenopus tropicalis	ANQ43269.1	ANQ43269.1_type_I_IFN_7_Xenopus_tropicalis
Xenopus tropicalis	ANQ43268.1	ANQ43268.1_type_I_IFN_6_Xenopus_tropicalis
Xenopus tropicalis	ANQ43267.1	ANQ43267.1_type_I_IFN_5_Xenopus_tropicalis
Xenopus tropicalis	ANQ43266.1	ANQ43266.1_type_I_IFN_4_Xenopus_tropicalis
Xenopus tropicalis	ANQ43265.1	ANQ43265.1_type_I_IFN_3_Xenopus_tropicalis
Xenopus tropicalis	ANQ43264.1	ANQ43264.1_type_I_IFN_2_Xenopus_tropicalis
Xenopus tropicalis	ANQ43263.1	ANQ43263.1_type_I_IFN_1_Xenopus_tropicalis
Xenopus tropicalis	ANQ43262.1	ANQ43262.1_type_I_IFN_7_Xenopus_tropicalis
Xenopus tropicalis	ANQ43261.1	ANQ43261.1_type_I_IFN_6_Xenopus_tropicalis
Xenopus tropicalis	ANQ43260.1	ANQ43260.1_type_I_IFN_5_Xenopus_tropicalis
Xenopus tropicalis	ANQ43256.1	ANQ43256.1_type_I_IFN_1_Xenopus_tropicalis
Xenopus tropicalis	ANQ43257.1	ANQ43257.1_type_I_IFN_2_Xenopus_tropicalis
Xenopus tropicalis	ANW82731.1	ANW82731.1_type_I_IFN_2.1_Xenopus_tropicalis
Xenopus laevis	ANQ43306.1	ANQ43306.1_type_I_IFN_1_Xenopus_laevis
Larimichthys crocea	API68650.1	API68650.1_IFN_h_Larimichthys_crocea
Argyrosomus regius	AVD96638.1	AVD96638.1_type_1_IFN_h_Argyrosomus_regius
Mastacembelus armatus	XP_026180879.1	XP_026180879.1_IFN_a3-like_Mastacembelus_armatus
Astatotilapia calliptera	XP_026019408.1	XP_026019408.1_IFN_a3-like_Astatotilapia_calliptera
Haplochromis burtoni	XP_005950669.1	XP_005950669.1_IFN_a3-like_Haplochromis_burtoni
Labrus bergylta	XP_020496686.1	XP_005950669.1_IFN_a3-like_Haplochromis_burtoni
Lates calcarifer	XP_018516925.1	XP_018516925.1_IFN_a3-like_Lates_calcarifer
Oreochromis niloticus	XP_003453450.1	XP_003453450.1_PREDICTED_interferon_a3-like_Oreochromis_niloticus
Oreochromis niloticus	XP_005469255.2	XP_005469255.2_IFN_a3_Oreochromis_niloticus
Maylandia zebra	XP_024658104.1	XP_024658104.1_IFN_a3-like_Maylandia_zebra
Pundamilia nyererei	XP_013771349.1	XP_013771349.1_IFN_a3-like_Pundamilia_nyererei
Maylandia zebra	XP_014265825.1	XP_014265825.1_IFN_a3_Maylandia_zebra
Paralichthys olivaceus	BBA46272.1 (XP_019966742.1 same?)	BBA46272.1_typeI_IFN_4_Paralichthys_olivaceus
Paralichthys olivaceus	XP_019966742.1	XP_019966742.1_IFN_a3-like_Paralichthys_olivaceus
Ictalurus punctatus	AAV97701.1	AAV97701.1_interferon_1_Ictalurus_punctatus
Mylopharyngodon piceus	AKM15287.1	AKM15287.1_interferon_a_Mylopharyngodon_piceus
Cirrhinus molitorella	AAY56128.1	AAY56128.1_interferon_Cirrhinus_molitorella
Larimichthys crocea	API68651.1	API68651.1_IFN_d_Larimichthys_crocea
Cyprinus carpio	ADI81047.1	ADI81047.1_interferon_1_Cyprinus_carpio
Epinephelus coioides	AGL21770.1	AGL21770.1_interferon_Epinephelus_coioides
Epinephelus coioides	AGJ98284.1	AGJ98284.1_interferon_2_Epinephelus_coioides
Oryzias latipes	BAU25609.1	BAU25609.1_type_I_interferon_d_Oryzias_latipes
Tetraodon nigroviridis	CAD67779.1	CAD67779.1_interferon_Tetraodon_nigroviridis
Maylandia zebra	XP_004556871.1	XP_004556871.1_interferon_a3-like_Maylandia_zebra
Gallus gallus	ADU60333.1	IFNA_chick*
Meleagris gallopavo	AAB40029.1	IFNA_turke*
Anser anser	AAS57787.1	IFNA_goose*
Anas platyrhynchos	AHF81868.1	IFNA_duck *
Gallus gallus	ACY79400.1	ACY79400.1_interferon_beta_Gallus_gallus
Mus musculus	EDL30963.1	EDL30963.1_interferon_zeta_Mus_musculus
Gallus gallus	ALS35362.1	ALS35362.1_ifn_kappa_Gallus_gallus
Ovis aries	ABY26354.1	ABY26354.1_interferon_delta_Ovis_aries
Sus scrofa	NP_001158331.1	NP_001158331.1_interferon_delta_Sus_scrofa
Equus caballus	NP_001137267.1	NP_001137267.1_interferon_delta_Equus_caballus
Myotis brandtii	EPQ20231.1	EPQ20231.1_Interferon_tau_Myotis_brandtii

## Sheet: IFN-III
Species	Identifier	Name in tree/supplementary tree
Ornithorhynchus anatinus	XP_007658342.1	oran_L4
Ornithorhynchus anatinus	XP_001517931.2	oran_L3
Orcinus orca	XP_012388997.1	oror_L4
Orcinus orca	XP_012388910.1	oror_L1
Orcinus orca	XP_004271427.1	oror_L3
Erinaceus europaeus	XP_007524088.1	ereu_L1
Pteropus vampyrus	XP_011385053.1	ptva_L3
Pteropus vampyrus	XP_011370634.1	ptva_L4
Loxodonta africana	XP_010598692.1	loaf_L3a
Loxodonta africana	XP_003420881.2	loaf_L3b
Loxodonta africana	XP_003420882.1	loaf_L3c
Loxodonta africana	XP_010598691.1	loaf_L3d
Loxodonta africana	XP_010598693.1	loaf_L4a
Loxodonta africana	XP_010598629.1	loaf_L4b
Falco peregrinus	XP_005244477.1	fape_L3
Dasypus novemcinctus	XP_004481519.1	dano_L1
Aptenodytes forsteri	XP_009283400.1	apfo_L3
Calypte anna	XP_008503116.1	caan_L2
Pelodiscus sinensis	XP_006127530.1	pesi_L2
Pelodiscus sinensis	XP_006127528.1	pesi_L3
Anolis carolinensis	AHY86484.1	anca_L
Gallus gallus	ABU82742.1	gaga_L
Scyliorhinus canicula	>MCF_comp140356_c0_seq1 TTTTTTTTTTATTTTAGAAACTTTTAATATAAACACCAAAAGTGACCAGGTAAAAGACATTTGCAAACGCACAGCACTGC AATATGAAAATAAACTCTCCTTTCAATACAATACATTAGTGGAATCGATAAAATTAAATAGTTAAAATCTCAATGTAGAA AAATAACTTAGTTGGGGTTGGAATTGGAACGTTGTAACGTGGATTATTAACTCGGAATCAGCAGTCCTCTCCGCTCGCCA CACAGCTCAAATGTTCGTTCAGCAGCAACATGAGATTCGTTTGGATGTACTGCTTCGTACGACCCAATCTTCCGGCATGT TTGAGATTCCGTAGGAATTTTTTAAGCTGCTTCGGATATTTTGTTTGATCC…	scca_L / scca_ifnL
Gavialis gangeticus	FGENESH+ 2.6 Prediction of potential genes in Alligator_missipiensis genomic DNA Time : Sun Oct 18 15:10:11 2015 Seq name: gi|721989414|gb|KN353446.1| Gavialis gangeticus isolate Ggan-Ray unplaced geno Length of sequence: 53099 Homology: Almi_L Length of homolog: 132 Number of predicted genes 1: in +chain 1, in -chain 0. Number of predicted exons 4: in +chain 4, in -chain 0. Positions of predicte…	gavga_L
Crocodylus porosus	FGENESH+ 2.6 Prediction of potential genes in Alligator_missipiensis genomic DNA Time : Sun Oct 18 15:32:48 2015 Seq name: gi|699492955|gb|KN293366.1| Crocodylus porosus isolate Cpor-Errol unplaced gen Length of sequence: 27549 Homology: Almi_L Length of homolog: 132 Number of predicted genes 1: in +chain 0, in -chain 1. Number of predicted exons 4: in +chain 0, in -chain 4. Positions of predicte…	crpo_L
Xenopus tropicalis	NP_001165234.1	xetr_L1 / IFNL_xen
Xenopus tropicalis	NP_001165235.1	xetr_L2
Xenopus tropicalis	NP_001165236.1	xetr_L3
Xenopus tropicalis	NP_001165237.1	xetr_L5
Xenopus tropicalis	NC_030679.1 (99351055 - 99351540) [Intronless]	xetr_LRnoI
Nanorana parkeri	NW_017306779.1 (1104411 - 1104941) [Intronless]	napa_LR1a
Nanorana parkeri	NW_017306779.1 (1097818 - 1098348) [Intronless]	napa_LR1b
Nanorana parkeri	NW_017306779.1 (1081971 - 1082501) [Intronless]	napa_LR1c
Nanorana parkeri	NW_017306779.1 (1088977 - 1089507) [Intronless]	napa_LR1d
Nanorana parkeri	FGENESH+ 2.6 Prediction of potential genes in Xenopodinae genomic DNA Time : Wed Feb 13 13:52:32 2019 Seq name: test sequence Length of sequence: 10000 Homology: napa_L5i Length of homolog: 176 Number of predicted genes 1: in +chain 0, in -chain 1. Number of predicted exons 5: in +chain 0, in -chain 5. Positions of predicted genes and exons: Variant 1 from 1, Score:652.544141 G Str Feature Start …	napa_L5i
Homo sapiens	NP_742152.1	hosa_il29
Homo sapiens	NP_742150.1	hosa_il28a
Homo sapiens	NP_742151.2	hosa_il28b
Chrysemys picta bellii	XP_008171423.1	chpi_L2
Columba livia	XP_005501745.1	coli_L3
Dasypus novemcinctus	XP_012376261.1	dano_L3
Erinaceus europaeus	XP_007524087.1	ereu_L4a
Erinaceus europaeus	XP_007524086.1	ereu_L4b
Erinaceus europaeus	XP_007524040.1	ereu_L3a
Erinaceus europaeus	XP_007524039.1	ereu_L3b
Bos taurus	XP_005219184.2	Bota_L4a
Bos taurus	XP_005219183.1	Bota_L4b
Ovis aries	XP_011986700.1	Ovai_L4
Sus scrofa	XP_013845957.1	New|XP_013845957.1_IFN_L-4_Sus_scrofa
Myotis lucifugus	XP_023616326.1	New|XP_023616326.1_IFN_L-4_Myotis_lucifugus
Loxodonta africana	XP_010598693.1	New|XP_010598693.1_IFN_L-4-like_Loxodonta_africana
Loxodonta africana	XP_010598629.2	New|XP_010598629.2_IFN_L-4-like_Loxodonta_africana
Homo sapiens	NP_001263183.2	New|NP_001263183.2_IFN_L-4_Homo_sapiens
Pongo abelii	XP_009230852.2	New|XP_009230852.2_IFN_L-4_Pongo_abelii
Myotis lucifugus	XP_023616327.1	New|XP_023616327.1_IFN_L-4-like_Myotis_lucifugus
Myotis lucifugus	XP_023616336.1	New|XP_023616336.1_IFN_L-4-like_Myotis_lucifugus
Chrysemys picta bellii	XP_008171423.1	New|XP_008171423.1_IFN_L-3-like_Chrysemys_picta_bellii
Terrapene mexicana triunguis	XP_024066418.1	New|XP_024066418.1_IFN_L-3-like_Terrapene_mexicana_triunguis
Ornithorhynchus anatinus	XP_001517931.2	New|XP_001517931.2_IFN_L-3_Ornithorhynchus_anatinus
Orcinus orca	XP_004271427.1	New|XP_004271427.1_IFN_L-3-like_Orcinus_orca
Balaenoptera acutorostrata scammoni	XP_007180050.1	New|XP_007180050.1_IFN_L-3-like_X1_Balaenoptera_acutorostrata_scammoni
Camelus ferus	XP_006195414.1	New|XP_006195414.1_IFN_L-3_X2_Camelus_ferus
Bos taurus	NP_001268830.1	Bota_l3
Ovis aries	XP_014955839.1	New|XP_014955839.1_IFN_L-3_Ovis_aries
Sus scrofa	NP_001159962.1	susc_L3
Erinaceus europaeus	XP_007524040.1	New|XP_007524040.1_IFN_L-3-like_Erinaceus_europaeus
Erinaceus europaeus	XP_016044015.1	New|XP_016044015.1_IFN_L-3-like_Erinaceus_europaeus
Loxodonta africana	XP_023395605.1	New|XP_023395605.1_IFN_L-3-like_Loxodonta_africana
Myotis lucifugus	XP_023616322.1	New|XP_023616322.1_IFN_L-3-like_Myotis_lucifugus
Myotis lucifugus	XP_006096810.1	New|XP_006096810.1_IFN_L-3-like_X2_Myotis_lucifugus
Myotis lucifugus	XP_023616345.1	New|XP_023616345.1_IFN_L-3-like_X1_Myotis_lucifugus
Myotis davidii	XP_006761534.1	New|XP_006761534.1_IFN_L-3_Myotis_davidii
Myotis davidii	ELK31984.1	New|ELK31984.1_IL-28B_Myotis_davidii
Pteropus vampyrus	ENSPVAP00000017072	New|ENSPVAP00000017072
Pteropus vampyrus	ENSPVAP00000002134	New|ENSPVAP00000002134
Myotis lucifugus	XP_023616323.1	New|XP_023616323.1_IFN_L-3_Myotis_lucifugus
Myotis davidii	ELK36696.1	New|ELK36696.1_IL-28B_Myotis_davidii
Dasypus novemcinctus	XP_004481519.1	New|XP_004481519.1_IFN_L-1_Dasypus_novemcinctus
Sus scrofa	NP_001136309.1	Susc_L3
Camelus ferus	XP_006175047.1	New|XP_006175047.1_IFN_L-1_Camelus_ferus
Canis lupus familiaris	NP_001108325.1	Calu_L3b
Canis lupus familiaris	BAO02270.1	Calu_L3a
Felis catus	XP_019674541.2	New|XP_019674541.2_IFN_L-1_X1_Felis_catus
Pteropus vampyrus	ENSPVAP00000014607	New|ENSPVAP00000014607
Tupaia chinensis	XP_014443201.1	New|XP_014443201.1_IFN_L-3_Tupaia_chinensis
Loxodonta africana	XP_023395584.1	New|XP_023395584.1_LOC100660429_Loxodonta_africana
Monodelphis domestica	XP_007491951.1	Modo_L3
Sarcophilus harrisii	XP_023357129.1	New|XP_023357129.1_IFN_L-2-like_Sarcophilus_harrisii
Gallu gallus	XP_015144667.1	New|XP_015144667.1_IFN_L-3_Gallus_gallus
Columba livia	XP_005501745.1	New|XP_005501745.1_IFN_L-3_Columba_livia
Anas platyrhynchos	EOA99678.1	New|EOA99678.1_IL-28B_Anas_platyrhynchos
Calypte anna	XP_008503116.1	New|XP_008503116.1_IFN_L-2-like_Calypte_anna
Pelodiscus sinensis	XP_025042667.1	New|XP_025042667.1_IFN_L-3-like_Pelodiscus_sinensis
Alligator sinensis	XP_025058026.1	New|XP_025058026.1_IFN_L-3-like_Alligator_sinensis
Alligator mississippiensis	KYO33567.1	New|KYO33567.1_IFN_L-3_Alligator_mississippiensis
Pelodiscus sinensis	XP_025042673.1	New|XP_025042673.1_IFN_L-3-like_Pelodiscus_sinensis
Chrysemys picta bellii	XP_023967605.1	New|XP_023967605.1_IFN_L-3-like_Chrysemys_picta_bellii
Alligator sinensis	XP_025049184.1	New|XP_025049184.1_IFN_L-3_Alligator_sinensis
Xenopus tropicalis	ANQ43304.1	New|ANQ43304.1_type_III_IFN_6_Xenopus_tropicalis
Xenopus laevis	ANQ43335.1	New|ANQ43335.1_type_III_IFN_1_Xenopus_laevis
Xenopus tropicalis	ANQ43303.1	New|ANQ43303.1_type_III_IFN_5_Xenopus_tropicalis
Xenopus tropicalis	ANQ43300.1	New|ANQ43300.1_type_III_IFN_2_Xenopus_tropicalis
Xenopus tropicalis	ANQ43301.1	New|ANQ43301.1_type_III_IFN_3_Xenopus_tropicalis
Xenopus tropicalis	ANQ43299.1	New|ANQ43299.1_type_III_IFN_1_Xenopus_tropicalis
Xenopus laevis	ANQ43340.1	New|ANQ43340.1_type_III_IFN_6_Xenopus_laevis
Xenopus laevis	ANQ43339.1	New|ANQ43339.1_type_III_IFN_5_Xenopus_laevis
Xenopus laevis	ANQ43337.1	New|ANQ43337.1_type_III_IFN_3_Xenopus_laevis
Xenopus laevis	ANQ43336.1	New|ANQ43336.1_type_III_IFN_2_Xenopus_laevis
Xenopus laevis	ANQ43343.1	New|ANQ43343.1_type_III_IFN_9_Xenopus_laevis
Xenopus laevis	ANQ43341.1	New|ANQ43341.1_type_III_IFN_7_Xenopus_laevis
Xenopus laevis	ANQ43338.1	New|ANQ43338.1_type_III_IFN_4_Xenopus_laevis
Xenopus laevis	ANQ43342.1	New|ANQ43342.1_type_III_IFN_8_Xenopus_laevis
Xenopus tropicalis	ANQ43302.1	New|ANQ43302.1_type_III_IFN_4_Xenopus_tropicalis
Xenopus tropicalis	ANQ43305.1	New|ANQ43305.1_type_III_IFN_1_Xenopus_tropicalis
Xenopus laevis	ANQ43345.1	New|ANQ43345.1_type_III_IFN_2_Xenopus_laevis
Xenopus laevis	ANQ43344.1	New|ANQ43344.1_type_III_IFN_1_Xenopus_laevis
Eptescius fuscus	XP_008139537.1	New|XP_008139537.1_IFN_L-3-like_Eptesicus_fuscus
Anolis carolinenesis	XP_016853758.1	New|XP_016853758.1_Anolis_carolinensis
Protobothrops mucrosquamatus	XP_015676150.1	New|XP_015676150.1_Protobothrops_mucrosquamatus

## Sheet: IFN-II
Species	Gene	Identifier	Name in tree
Scyliorhinus canicula	IFNg	>MCF_comp157527_c0_seq1 TTCTTTTTTTTTTTAAATTGAAATGTTTTATTCTGTTCGTTAATAACATCACATTTCAGC CACAGATCTGACAAAAGTAGATTTTAAATGTTCTTTTTTTTAAAAAGAGGTTCATATTGC TCACTGTGCCTTTTTAAGATGAAACTATTATAAGTTAGTCTTTAGTATTCACAAAAAAAA TTCATATCATCTTTAAGAAGCATTATTATTGTTCAAGGGTTGATGATATTCTATTCAGAC ATTTAAAGGTTAGCAGTAGATTCAACCTGTACTTTAATATGTCAAGCTGTAGGCCTGGTT TAAGGTGTTTGATCAAAAGCAAAAATAAAATTTGAAAAATGATTATCAATTTGGACTGTT ATTTAGATC…	Catshark_IFNgamma
Rhincodon typus	IFNg	XP_020383749.1	XP_020383749.1_IFN_G_like_Rhincodon_typus
Callorhinchus milii	IFNg	XP_007903185.1	XP_007903185.1_IFNG_Callorhinchus_milii
Cyprinus carpio	IFNg-rel	CAJ98867	CAJ98867.1_IFN_G_1_Cyprinus_carpio
Carassius auratus	IFNg-rel	ACV41807	ACV41807.1_IFN_G_1_Carassius_auratus
Danio rerio	IFNg-rel	BAD72865	BAD72865.1_IFN_G_1_Danio_rerio
Ctenopharyngodon idella	IFNg-rel	ACN56578	ACN56578.1_IFN_G_Ctenopharyngodon_idella
Ictalurus punctatus	IFNg-rel	AAZ40504	AAZ40504.1_IFN_G_1_Ictalurus_punctatus
Takifugu rubripes	IFNg	CAE82301.2	CAE82301.2_IFN_G_Takifugu_rubripes
Salmo salar	IFNg	AAW21707	AAW21707.1_IFN_G_Salmo_salar
Oncorhynchus mykiss	IFNg	CAR95730	CAR95730.1_IFN_G2_Oncorhynchus_mykiss
Oncorhynchus mykiss	IFNg	CAE82300	CAE82300.1_IFN_G_Oncorhynchus_mykiss
Ictalurus punctatus	IFNg	AAZ40506	AAZ40506.1_IFN_G_2b_Ictalurus_punctatus
Ictalurus punctatus	IFNg	AAZ40505	AAZ40505.1_IFN_G_2a_Ictalurus_punctatus
Cyprinus carpio	IFNg	CAJ51088	CAJ51088.1_IFN_G_2a_Cyprinus_carpio
Danio rerio	IFNg	BAD06253	BAD06253.1_IFN_G_Danio_rerio
Carassius auratus	IFNg	ACG68885	ACG68885.1_IFN_G_Carassius_auratus
Xenopus tropicalis	IFNg	ABU54059	ABU54059.1_IFN_G_Xenopus_tropicalis
Alligator mississippiensis	IFNg	XP_006267137.1	almi_G
Gavialis gangeticus	IFNg	FGENESH+ 2.6 Prediction of potential genes in Alligator_missipiensis genomic DNA Time : Sun Oct 18 12:25:49 2015 Seq name: gi|722064188|gb|KN324093.1| Gavialis gangeticus isolate Ggan-Ray unplaced geno Length of sequence: 595784 Homology: Almi_g Length of homolog: 165 Number of predicted genes 1: in +chain 0, in -chain 1. Number of predicted exons 4: in +chain 0, in -chain 4. Positions of predict…	Gavga_G
Crocodylus porosus	IFNg	FGENESH+ 2.6 Prediction of potential genes in Alligator_missipiensis genomic DNA Time : Sun Oct 18 15:35:14 2015 Seq name: gi|699518125|gb|KN287220.1| Crocodylus porosus isolate Cpor-Errol unplaced gen Length of sequence: 200982 Homology: Almi_g Length of homolog: 165 Number of predicted genes 1: in +chain 1, in -chain 0. Number of predicted exons 4: in +chain 4, in -chain 0. Positions of predict…	Crpo_G
Chelonia mydas	IFNg	XP_007065892.1	chmy_G
Chrysemys picta bellii	IFNg	XP_005280075.1	chpi_G
Pelodiscus sinensis	IFNg	AFK09742	AFK09742.1_IFN_G_Pelodiscus_sinensis
Anolis carolinensis	IFNg	AGU16998	AGU16998.1_IFN_G_Anolis_carolinensis
Gallus gallus	IFNg	NP_990480.1	gaga_G
Gallus gallus murghi	IFNg	ABI83735.1	ABI83735.1_IFN_G_Gallus_gallus_murghi
Columba livia	IFNg	EMC77410.1	coli_G
Calypte anna	IFNg	XP_008502653.1	caan_G
Aptenodytes forsteri	IFNg	KFM03428.1	Apfo_G
Tyto alba	IFNg	KFV50241.1	tyal_G
Struthio camelus australis	IFNg	XP_009670033.1	strca_G
Falco peregrinus	IFNg	XP_005242120.1	fape_G
Dasypus novemcinctus	IFNg	AAZ57195.1	dano_G
Loxodonta africana	IFNg	XP_003405234.1	Loaf_G
Pteropus vampyrus	IFNg	XP_011372150.1	peva_G
Erinaceus europaeus	IFNg	XP_007528483.1	ereu_G
Orcinus orca	IFNg	XP_004281911.1	oror_G
Ornithorhynchus anatinus	IFNg	XP_007664509.1	oran_G
Mus musculus	IFNg	ABN80441.1	ABN80441.1_G_IFN_Mus_Musculus
Homo sapiens	IFNg	NP_000610.2	NP_000610.2_IFN_G_Homo_sapiens / hosa_G

## Sheet: IL-10 family
Species	Gene	Identifier	Name in tree
Homo sapiens	IL-10	AAI04254	AAI04254.1_IL_10_Homo_sapiens
Homo sapiens	IL-19	AAG16755	AAG16755.1_IL_19_Homo_sapiens
Homo sapiens	IL-20	AAH69311	AAH69311.1_IL_20_Homo_sapiens
Homo sapiens	IL-24	AAG41401	AAG41401.1_IL_24_Homo_sapiens
Homo sapiens	IL-26	EAW97181	EAW97181.1_IL_26_Homo_sapiens
Homo sapiens	IL-22	AAH69308	AAH69308.1_IL_22_Homo_sapiens
Gallus gallus	IL-10	NP_001004414.2	gaga_il10
Cyprinus carpio	IL-10	AFV36670.1	cyca_il10
Xenopus tropicalis	IL-26	OCA40774.1	xetr_il26
Gallus gallus	IL-26	NC_006088.3 (35041161..35046575, complement)	gaga_il26
Gadus morhua	IL-22	CAR63747.1	cod_il22
Gallus gallus	IL-22	CAE92389.1	gaga_il22
Anas Platyrhynchos	IL-20	EOB07038.1	duck_il20
Takifugu rubripes	IL-20	CAE50924.1	fugu_il20
Danio rerio	IL-26	BAD72866.1	dare_il26
